# Supplementary material for: Integrated analysis of long non-coding RNAs and mRNAs reveals the regulatory network of maize seedling root responding to salt stress
Source: BMC Genomics. 2022 Jan 13;23:50. doi: 10.1186/s12864-021-08286-7 (PMC8756644; doi:10.1186/s12864-021-08286-7)
Supplement: Supplementary file 2 — Additional file 2: Table S1. Sequencing and mapping statistics for each sample. Table S2. Annotations of novel mRNAs. Table S3. Primer sequences for qRT-PCR. Table S4. Predicted TFs in the DEMs. Table S5. Cis-target transcripts of DELs. Table S6. Trans-target transcripts of DELs. Table S7. KEGG enrichment analysis for target mRNAs. Table S8. GO enrichment analysis for target mRNAs. Table S9. Expressions of DETs for WGCNA. Table S10. The 19 co-expressed genes of the bHLH TF, which contained bHLH binding motifs. Table S11. Prediction of lncRNA acting as miRNA decoys. Table S12. Identification of DELs acting as miRNA targets. [file 12864_2021_8286_MOESM2_ESM.xlsx]

## Sheet: Supplementary Table S1
Table S1. Data quality control, rRNA elimination and genome comparison statistics.
Sample	raw_total_reads	raw_total_bases	before_q20_bases	before_q30_bases	before_q20_rate	before_q30_rate	before_gc_content	low_quality_reads	too_many_N_reads	too_short_reads	clean_total_reads	clean_total_bases	after_q20_bases	after_q30_bases	after_q20_rate	after_q30_rate	after_gc_content	clean_total_pairs_reads	rRNA_alignment_rate	unmapped_rRNA_pairs_reads	reads_for_genome_alignment	reads_mapped_genome	alignment_rate	stringtie_assembled_transcript
CK-BML1234-0h1	125556094	18833414100	18162371242	17248962508	0.96437	0.91587	0.529619	1508396	2220	44858	124000620	17937904633	17432935501	16610002795	0.971849	0.925972	0.525486	62000310	0.0819	57256649	114513298	72751565	0.635311	120005
CK-BML1234-0h2	127571740	19135761000	18488167786	17598150564	0.966158	0.919647	0.51928	1342388	2370	34806	126192176	18276600549	17797240989	16991648539	0.973772	0.929694	0.515297	63096088	0.0738	58806940	117613880	65260539	0.554871	117489
CK-BML1234-18h1	131616062	19742409300	19066683142	18126594895	0.965773	0.918155	0.518657	1458620	2272	46270	130108900	18976911255	18454297981	17588915106	0.972461	0.926859	0.515264	65054450	0.0762	60559914	121119828	60195902	0.496995	115300
CK-BML1234-18h2	128280274	19242041100	18669648204	17803916760	0.970253	0.925261	0.503448	1063890	2182	25050	127189152	18649619246	18190131043	17381773729	0.975362	0.932018	0.500847	63594576	0.0446	61119202	122238404	50456421	0.412771	113337
CK-BML1234-36h1	127694754	19154213100	18549020589	17624792930	0.968404	0.920152	0.500905	1079650	2270	35698	126577136	18594861771	18094723586	17227301972	0.973103	0.926455	0.498524	63288568	0.0462	60743392	121486784	44744910	0.368311	106483
CK-BML1234-36h2	125837284	18875592600	18296453214	17434131400	0.969318	0.923634	0.509467	1267366	2318	21318	124546282	18341785180	17865736198	17057197884	0.974046	0.929964	0.506843	62273141	0.0672	58569175	117138350	59418652	0.507252	116188
CK-BML1234-6h1	114983498	17247524700	16565631907	15526360790	0.960464	0.900208	0.501496	946770	24300	28920	113983508	16913229362	16309534718	15307939371	0.964306	0.905087	0.500629	56991754	0.0274	55502172	111004344	74740021	0.673307	112551
CK-BML1234-6h2	116664862	17499729300	17021104840	16198492598	0.97265	0.925642	0.490786	622242	22258	16892	116003470	17232735803	16811933040	16016786150	0.975581	0.92944	0.490035	58001735	0.0189	56957457	113914914	74143470	0.650867	111785
CK-L2010-3-0h1	132563268	19884490200	19252994956	18364297169	0.968242	0.923549	0.523107	1291998	2120	39242	131229908	18982430504	18520318472	17719661728	0.975656	0.933477	0.519518	65614954	0.0958	59836609	119673218	63588316	0.53135	118731
CK-L2010-3-0h2	139846742	20977011300	20238889889	19285326926	0.964813	0.919355	0.52591	1447734	2492	51894	138344622	19740952025	19257191521	18424195842	0.975495	0.933298	0.520507	69172311	0.0877	63442380	126884760	76216374	0.600674	125978
CK-L2010-3-18h1	117818132	17672719800	17176631170	16387725941	0.971929	0.927289	0.501009	843164	2324	28918	116943726	17215742573	16803752731	16059575853	0.976069	0.932842	0.498945	58471863	0.0417	56367157	112734314	37830078	0.335568	100404
CK-L2010-3-18h2	121956708	18293506200	17737370006	16890943857	0.969599	0.92333	0.508281	955178	2198	36924	120962408	17727336022	17283419593	16492841944	0.974959	0.930362	0.505895	60481204	0.0532	57676672	115353344	40300908	0.349369	102417
CK-L2010-3-36h1	127203516	19080527400	18542868531	17721679265	0.971822	0.928784	0.504551	1044384	2334	24330	126132468	18444050322	18020634188	17262946692	0.977043	0.935963	0.501902	63066234	0.0814	58435184	116870368	55353135	0.473628	116291
CK-L2010-3-36h2	130168510	19525276500	18957717908	18085446390	0.970932	0.926258	0.502314	1089522	2126	26952	129049910	18889834824	18434036744	17624066509	0.975871	0.932992	0.499531	64524955	0.0844	59648090	119296180	48020851	0.402535	106387
CK-L2010-3-6h1	129239970	19385995500	18815981431	17935749357	0.970597	0.925191	0.514629	972574	2190	30922	128234284	18789982403	18331637294	17509726912	0.975607	0.931865	0.512165	64117142	0.0601	60795485	121590970	48884642	0.402042	108344
CK-L2010-3-6h2	128639812	19295971800	18725525419	17855019415	0.970437	0.925324	0.513754	1066802	2328	27352	127543330	18707096970	18248759839	17435675558	0.975499	0.932035	0.511474	63771665	0.0708	59754925	119509850	52338810	0.437946	109739
T-BML1234-18h1	132452920	19867938000	19119793719	18176593610	0.962344	0.914871	0.52648	1502374	2132	71984	130876430	18632516282	18139936924	17319066073	0.973563	0.929508	0.520628	65438215	0.0792	60618686	121237372	65064060	0.536667	123459
T-BML1234-18h2	124347744	18652161600	18003011085	17117656961	0.965197	0.91773	0.525798	1497076	1982	43196	122805490	17863332067	17373062167	16565859244	0.972554	0.927367	0.522084	61402745	0.0693	57541724	115083448	65576744	0.569819	119061
T-BML1234-36h1	128332104	19249815600	18698759534	17858114657	0.971373	0.927703	0.521213	1063124	2288	24280	127242412	18677399401	18227491572	17442816747	0.975912	0.9339	0.519172	63621206	0.0619	60187204	120374408	54028092	0.448834	111042
T-BML1234-36h2	120388190	18058228500	17510252912	16700916896	0.969655	0.924837	0.527085	1061982	2106	19082	119305020	17457418025	17023609529	16273631728	0.97515	0.93219	0.524478	59652510	0.0643	56271578	112543156	50576342	0.449395	110044
T-BML1234-6h1	124314966	18647244900	18015461281	17163677289	0.966119	0.92044	0.52476	1395508	2124	52348	122864986	17783486440	17322961008	16554851871	0.974104	0.930911	0.52077	61432493	0.074	57231361	114462722	67343418	0.588344	126072
T-BML1234-6h2	132950462	19942569300	19127857206	18118243626	0.959147	0.908521	0.535602	2029258	2108	60080	130859016	18743786083	18176427604	17290169323	0.969731	0.922448	0.530673	65429508	0.097	59513518	119027036	69478125	0.583717	121750
T-L2010-3-18h1	120128934	18019340100	17460495403	16650243370	0.968986	0.924021	0.525325	1211178	2230	28524	118887002	17354630461	16923437031	16179425672	0.975154	0.932283	0.522443	59443501	0.0864	54768534	109537068	64556347	0.589356	119242
T-L2010-3-18h2	125061808	18759271200	18171259192	17285622515	0.968655	0.921444	0.520545	1146994	2222	30474	123882118	18162231007	17687350577	16862520769	0.973853	0.928439	0.518185	61941059	0.0785	57578735	115157470	61320396	0.532492	121892
T-L2010-3-36h1	122592100	18388815000	17866509671	17061239367	0.971597	0.927805	0.513081	949396	2340	30276	121610088	17774118683	17359211541	16613147625	0.976657	0.934682	0.510471	60805044	0.0656	57335943	114671886	49148437	0.428601	109475
T-L2010-3-36h2	128005666	19200849900	18692022573	17886635623	0.9735	0.931554	0.516881	871542	2330	19534	127112260	18615557401	18205378455	17456356103	0.977966	0.937729	0.514892	63556130	0.0494	60864368	121728736	51642069	0.424239	113974
T-L2010-3-6h1	122466372	18369955800	17813610855	16989120268	0.969714	0.924832	0.523714	1136010	2072	30920	121297370	17680676387	17251806170	16495147200	0.975744	0.932948	0.521057	60648685	0.0713	56765835	113531670	56330236	0.496163	117723
T-L2010-3-6h2	123406492	18510973800	17942963543	17107864093	0.969315	0.924201	0.528506	1181258	2262	31232	122191740	17863614011	17419197018	16649267228	0.975122	0.932021	0.525982	61095870	0.0774	56811916	113623832	63386416	0.557862	116800
raw_total_reads	raw reads before quality control
raw_total_bases	raw bases before quality control
before_q20_bases	raw Q20 bases before quality control
before_q30_bases	raw Q30 bases before quality control
before_q20_rate	raw Q20 bases rate before quality control
before_q30_rate	raw Q30 bases rate before quality control
before_gc_content	raw gc content before quality control
low_quality_reads	low quality reads in raw reads
too_many_N_reads	reads with more 5 N base in raw reads
too_short_reads	reads shorter than 50bp in raw reads
clean_total_reads	total clean reads after quality control
clean_total_bases	total clean bases after quality control
after_q20_bases	Q20 bases before quality control
after_q30_bases	Q30 bases before quality control
after_q20_rate	Q20 bases rate before quality control
after_q30_rate	Q30 bases rate before quality control
after_gc_content	gc content before quality control
clean_total_pairs_reads	clean total pairs reads
rRNA_alignment_rate	rRNA alignment rate
unmapped_rRNA_pairs_reads	unmapped rRNA pairs reads
reads_for_genome_alignment	reads for genome alignment
reads_mapped_genome	reads mapped genome
alignment_rate	alignment rate of reads mapped to genome
stringtie_assembled_transcript	stringtie assembled transcript

## Sheet: Supplementary Table S2
Table S2. Annottaion of novel mRNAs.
TranscriptID	COG_category	Description	Preferred_name	GOs	KEGG_ko	PFAMs
MSTRG.10003.1	K	Belongs to the GRAS family	GAI	GO:0000003,GO:0000910,GO:0001067,GO:0001101,GO:0003674,GO:0003676,GO:0003677,GO:0003700,GO:0005488,GO:0005575,GO:0005622,GO:0005623,GO:0005634,GO:0006355,GO:0006808,GO:0006810,GO:0006950,GO:0006970,GO:0006972,GO:0007049,GO:0007154,GO:0007165,GO:0008150,GO:0009314,GO:0009416,GO:0009628,GO:0009639,GO:0009651,GO:0009719,GO:0009723,GO:0009725,GO:0009737,GO:0009739,GO:0009740,GO:0009751,GO:0009753,GO:…	ko:K14494	DELLA,GRAS
MSTRG.10003.2	K	Belongs to the GRAS family	GAI	GO:0000003,GO:0000910,GO:0001067,GO:0001101,GO:0003674,GO:0003676,GO:0003677,GO:0003700,GO:0005488,GO:0005575,GO:0005622,GO:0005623,GO:0005634,GO:0006355,GO:0006808,GO:0006810,GO:0006950,GO:0006970,GO:0006972,GO:0007049,GO:0007154,GO:0007165,GO:0008150,GO:0009314,GO:0009416,GO:0009628,GO:0009639,GO:0009651,GO:0009719,GO:0009723,GO:0009725,GO:0009737,GO:0009739,GO:0009740,GO:0009751,GO:0009753,GO:…	ko:K14494	DELLA,GRAS
MSTRG.10049.1	S	Zein-binding	-	GO:0003674,GO:0005488,GO:0005515,GO:0008092,GO:0017022	-	Zein-binding
MSTRG.10049.3	S	Zein-binding	-	GO:0003674,GO:0005488,GO:0005515,GO:0008092,GO:0017022	-	Zein-binding
MSTRG.10049.4	S	Zein-binding	-	GO:0003674,GO:0005488,GO:0005515,GO:0008092,GO:0017022	-	Zein-binding
MSTRG.10077.1	T	Serine/Threonine protein kinases, catalytic domain	-	GO:0003674,GO:0003824,GO:0004672,GO:0004674,GO:0005575,GO:0005622,GO:0005623,GO:0005737,GO:0005829,GO:0005886,GO:0006464,GO:0006468,GO:0006793,GO:0006796,GO:0006807,GO:0007154,GO:0007165,GO:0008150,GO:0008152,GO:0009987,GO:0016020,GO:0016301,GO:0016310,GO:0016740,GO:0016772,GO:0016773,GO:0018105,GO:0018193,GO:0018209,GO:0019538,GO:0023052,GO:0035556,GO:0036211,GO:0043170,GO:0043412,GO:0044237,GO:…	ko:K08789	Pkinase
MSTRG.10077.15	T	Serine/Threonine protein kinases, catalytic domain	-	GO:0003674,GO:0003824,GO:0004672,GO:0004674,GO:0005575,GO:0005622,GO:0005623,GO:0005737,GO:0005829,GO:0005886,GO:0006464,GO:0006468,GO:0006793,GO:0006796,GO:0006807,GO:0007154,GO:0007165,GO:0008150,GO:0008152,GO:0009987,GO:0016020,GO:0016301,GO:0016310,GO:0016740,GO:0016772,GO:0016773,GO:0018105,GO:0018193,GO:0018209,GO:0019538,GO:0023052,GO:0035556,GO:0036211,GO:0043170,GO:0043412,GO:0044237,GO:…	ko:K08789	Pkinase
MSTRG.1008.7	V	Belongs to the multi antimicrobial extrusion (MATE) (TC 2.A.66.1) family	-	GO:0003674,GO:0005215,GO:0006810,GO:0006855,GO:0008150,GO:0015238,GO:0015893,GO:0022857,GO:0042221,GO:0042493,GO:0050896,GO:0051179,GO:0051234,GO:0055085	ko:K03327	MatE
MSTRG.10086.1	U	The coatomer is a cytosolic protein complex that binds to dilysine motifs and reversibly associates with Golgi non- clathrin-coated vesicles, which further mediate biosynthetic protein transport from the ER, via the Golgi up to the trans Golgi network	-	GO:0005575,GO:0005622,GO:0005623,GO:0005737,GO:0005794,GO:0005798,GO:0005829,GO:0005886,GO:0006810,GO:0006886,GO:0006888,GO:0006890,GO:0006891,GO:0008104,GO:0008150,GO:0012505,GO:0012506,GO:0015031,GO:0015833,GO:0016020,GO:0016192,GO:0030117,GO:0030120,GO:0030126,GO:0030135,GO:0030137,GO:0030659,GO:0030660,GO:0030662,GO:0030663,GO:0031090,GO:0031410,GO:0031982,GO:0032991,GO:0033036,GO:0034613,GO:…	ko:K05236	COPI_C,Coatomer_WDAD,WD40
MSTRG.10100.2	S	Pentacotripeptide-repeat region of PRORP	-	GO:0003674,GO:0003676,GO:0003723,GO:0003824,GO:0004518,GO:0004519,GO:0005488,GO:0005575,GO:0005622,GO:0005623,GO:0006139,GO:0006725,GO:0006807,GO:0008150,GO:0008152,GO:0009451,GO:0009987,GO:0016070,GO:0016787,GO:0016788,GO:0034641,GO:0043170,GO:0043226,GO:0043227,GO:0043229,GO:0043231,GO:0043412,GO:0044237,GO:0044238,GO:0044424,GO:0044464,GO:0046483,GO:0071704,GO:0090304,GO:0090305,GO:0097159,GO:…	-	PPR,PPR_2,PPR_3
MSTRG.10100.6	S	Pentacotripeptide-repeat region of PRORP	-	GO:0003674,GO:0003676,GO:0003723,GO:0003824,GO:0004518,GO:0004519,GO:0005488,GO:0005575,GO:0005622,GO:0005623,GO:0006139,GO:0006725,GO:0006807,GO:0008150,GO:0008152,GO:0009451,GO:0009987,GO:0016070,GO:0016787,GO:0016788,GO:0034641,GO:0043170,GO:0043226,GO:0043227,GO:0043229,GO:0043231,GO:0043412,GO:0044237,GO:0044238,GO:0044424,GO:0044464,GO:0046483,GO:0071704,GO:0090304,GO:0090305,GO:0097159,GO:…	-	PPR,PPR_2,PPR_3
MSTRG.10105.1	G	Belongs to the phosphohexose mutase family	-	GO:0000271,GO:0003674,GO:0003824,GO:0004614,GO:0005575,GO:0005622,GO:0005623,GO:0005634,GO:0005737,GO:0005829,GO:0005886,GO:0005975,GO:0005976,GO:0005977,GO:0005978,GO:0005982,GO:0005996,GO:0006006,GO:0006012,GO:0006073,GO:0006091,GO:0006112,GO:0008150,GO:0008152,GO:0009056,GO:0009058,GO:0009059,GO:0009250,GO:0009507,GO:0009526,GO:0009532,GO:0009536,GO:0009570,GO:0009581,GO:0009582,GO:0009590,GO:…	ko:K01835	PGM_PMM_I,PGM_PMM_II,PGM_PMM_III,PGM_PMM_IV
MSTRG.10107.1	S	PPR repeat	-	GO:0003674,GO:0003676,GO:0003723,GO:0003824,GO:0004518,GO:0004519,GO:0005488,GO:0005575,GO:0005622,GO:0005623,GO:0006139,GO:0006725,GO:0006807,GO:0008150,GO:0008152,GO:0009451,GO:0009987,GO:0016070,GO:0016787,GO:0016788,GO:0034641,GO:0043170,GO:0043226,GO:0043227,GO:0043229,GO:0043231,GO:0043412,GO:0044237,GO:0044238,GO:0044424,GO:0044464,GO:0046483,GO:0071704,GO:0090304,GO:0090305,GO:0097159,GO:…	-	PPR,PPR_2,PPR_3
MSTRG.10118.2	C	Belongs to the complex I 75 kDa subunit family	-	GO:0003674,GO:0003824,GO:0003954,GO:0005488,GO:0005575,GO:0005622,GO:0005623,GO:0005737,GO:0005739,GO:0005740,GO:0005743,GO:0005746,GO:0005747,GO:0006091,GO:0006950,GO:0006979,GO:0008137,GO:0008150,GO:0008152,GO:0009507,GO:0009536,GO:0009853,GO:0009987,GO:0015980,GO:0016020,GO:0016491,GO:0016651,GO:0016655,GO:0019866,GO:0030964,GO:0031090,GO:0031966,GO:0031967,GO:0031975,GO:0032991,GO:0043094,GO:…	ko:K03934	Fer2_4,Molybdopterin,NADH-G_4Fe-4S_3,NADH_dhqG_C
MSTRG.10120.2	M	Foie gras liver health family 1	-	-	ko:K02575,ko:K20308	Foie-gras_1,Gryzun-like
MSTRG.10120.7	M	Foie gras liver health family 1	-	-	ko:K02575,ko:K20308	Foie-gras_1,Gryzun-like
MSTRG.10139.16	U	Vacuolar sorting protein 39 domain 1	-	GO:0000323,GO:0000325,GO:0005575,GO:0005622,GO:0005623,GO:0005737,GO:0005764,GO:0005765,GO:0005768,GO:0005770,GO:0005773,GO:0005774,GO:0005911,GO:0006810,GO:0006906,GO:0006914,GO:0006996,GO:0007033,GO:0007034,GO:0007041,GO:0008150,GO:0008152,GO:0008333,GO:0009056,GO:0009506,GO:0009705,GO:0009987,GO:0010008,GO:0012505,GO:0016020,GO:0016043,GO:0016050,GO:0016192,GO:0016197,GO:0030054,GO:0030897,GO:…	ko:K20183	CNH,Clathrin,Vps39_1,Vps39_2
MSTRG.10139.7	U	Vacuolar sorting protein 39 domain 1	-	GO:0000323,GO:0000325,GO:0005575,GO:0005622,GO:0005623,GO:0005737,GO:0005764,GO:0005765,GO:0005768,GO:0005770,GO:0005773,GO:0005774,GO:0005911,GO:0006810,GO:0006906,GO:0006914,GO:0006996,GO:0007033,GO:0007034,GO:0007041,GO:0008150,GO:0008152,GO:0008333,GO:0009056,GO:0009506,GO:0009705,GO:0009987,GO:0010008,GO:0012505,GO:0016020,GO:0016043,GO:0016050,GO:0016192,GO:0016197,GO:0030054,GO:0030897,GO:…	ko:K20183	CNH,Clathrin,Vps39_1,Vps39_2
MSTRG.10139.8	U	Vacuolar sorting protein 39 domain 1	-	GO:0000323,GO:0000325,GO:0005575,GO:0005622,GO:0005623,GO:0005737,GO:0005764,GO:0005765,GO:0005768,GO:0005770,GO:0005773,GO:0005774,GO:0005911,GO:0006810,GO:0006906,GO:0006914,GO:0006996,GO:0007033,GO:0007034,GO:0007041,GO:0008150,GO:0008152,GO:0008333,GO:0009056,GO:0009506,GO:0009705,GO:0009987,GO:0010008,GO:0012505,GO:0016020,GO:0016043,GO:0016050,GO:0016192,GO:0016197,GO:0030054,GO:0030897,GO:…	ko:K20183	CNH,Clathrin,Vps39_1,Vps39_2
MSTRG.10168.1	DZ	Microtubule associated protein (MAP65/ASE1 family)	-	GO:0003674,GO:0005488,GO:0005515,GO:0005575,GO:0005622,GO:0005623,GO:0005737,GO:0005739,GO:0005856,GO:0008017,GO:0008092,GO:0009524,GO:0009536,GO:0009574,GO:0015630,GO:0015631,GO:0043226,GO:0043227,GO:0043228,GO:0043229,GO:0043231,GO:0043232,GO:0044422,GO:0044424,GO:0044430,GO:0044444,GO:0044446,GO:0044464	ko:K16732	MAP65_ASE1
MSTRG.10168.2	DZ	Microtubule associated protein (MAP65/ASE1 family)	-	GO:0003674,GO:0005488,GO:0005515,GO:0005575,GO:0005622,GO:0005623,GO:0005737,GO:0005739,GO:0005856,GO:0008017,GO:0008092,GO:0009524,GO:0009536,GO:0009574,GO:0015630,GO:0015631,GO:0043226,GO:0043227,GO:0043228,GO:0043229,GO:0043231,GO:0043232,GO:0044422,GO:0044424,GO:0044430,GO:0044444,GO:0044446,GO:0044464	ko:K16732	MAP65_ASE1
MSTRG.10177.1	L	Reverse transcriptase (RNA-dependent DNA polymerase)	-	-	ko:K20093	RVT_2,gag_pre-integrs,rve
MSTRG.10177.1	H	Regulatory photoreceptor which exists in two forms that are reversibly interconvertible by light the Pr form that absorbs maximally in the red region of the spectrum and the Pfr form that absorbs maximally in the far-red region	PHYA	GO:0003674,GO:0003676,GO:0003723,GO:0003729,GO:0003824,GO:0004672,GO:0005488,GO:0005515,GO:0005575,GO:0005622,GO:0005623,GO:0005634,GO:0005654,GO:0005737,GO:0006417,GO:0006464,GO:0006468,GO:0006793,GO:0006796,GO:0006807,GO:0007154,GO:0007165,GO:0007275,GO:0007602,GO:0008150,GO:0008152,GO:0009314,GO:0009416,GO:0009581,GO:0009582,GO:0009583,GO:0009585,GO:0009605,GO:0009606,GO:0009628,GO:0009629,GO:…	ko:K12120	GAF,HATPase_c,HisKA,PAS,PAS_2,PHY
MSTRG.10177.3	H	Regulatory photoreceptor which exists in two forms that are reversibly interconvertible by light the Pr form that absorbs maximally in the red region of the spectrum and the Pfr form that absorbs maximally in the far-red region	PHYA	GO:0003674,GO:0003676,GO:0003723,GO:0003729,GO:0003824,GO:0004672,GO:0005488,GO:0005515,GO:0005575,GO:0005622,GO:0005623,GO:0005634,GO:0005654,GO:0005737,GO:0006417,GO:0006464,GO:0006468,GO:0006793,GO:0006796,GO:0006807,GO:0007154,GO:0007165,GO:0007275,GO:0007602,GO:0008150,GO:0008152,GO:0009314,GO:0009416,GO:0009581,GO:0009582,GO:0009583,GO:0009585,GO:0009605,GO:0009606,GO:0009628,GO:0009629,GO:…	ko:K12120	GAF,HATPase_c,HisKA,PAS,PAS_2,PHY
MSTRG.10177.4	H	Regulatory photoreceptor which exists in two forms that are reversibly interconvertible by light the Pr form that absorbs maximally in the red region of the spectrum and the Pfr form that absorbs maximally in the far-red region	PHYA	GO:0003674,GO:0003676,GO:0003723,GO:0003729,GO:0003824,GO:0004672,GO:0005488,GO:0005515,GO:0005575,GO:0005622,GO:0005623,GO:0005634,GO:0005654,GO:0005737,GO:0006417,GO:0006464,GO:0006468,GO:0006793,GO:0006796,GO:0006807,GO:0007154,GO:0007165,GO:0007275,GO:0007602,GO:0008150,GO:0008152,GO:0009314,GO:0009416,GO:0009581,GO:0009582,GO:0009583,GO:0009585,GO:0009605,GO:0009606,GO:0009628,GO:0009629,GO:…	ko:K12120	GAF,HATPase_c,HisKA,PAS,PAS_2,PHY
MSTRG.10177.5	H	Regulatory photoreceptor which exists in two forms that are reversibly interconvertible by light the Pr form that absorbs maximally in the red region of the spectrum and the Pfr form that absorbs maximally in the far-red region	PHYA	GO:0003674,GO:0003676,GO:0003723,GO:0003729,GO:0003824,GO:0004672,GO:0005488,GO:0005515,GO:0005575,GO:0005622,GO:0005623,GO:0005634,GO:0005654,GO:0005737,GO:0006417,GO:0006464,GO:0006468,GO:0006793,GO:0006796,GO:0006807,GO:0007154,GO:0007165,GO:0007275,GO:0007602,GO:0008150,GO:0008152,GO:0009314,GO:0009416,GO:0009581,GO:0009582,GO:0009583,GO:0009585,GO:0009605,GO:0009606,GO:0009628,GO:0009629,GO:…	ko:K12120	GAF,HATPase_c,HisKA,PAS,PAS_2,PHY
MSTRG.10222.11	B	SWIRM-associated region 1	-	-	ko:K11649	Myb_DNA-binding,SWIRM,SWIRM-assoc_1,ZZ
MSTRG.10238.1	K	Belongs to the GRAS family	-	GO:0003674,GO:0003676,GO:0003677,GO:0003700,GO:0005488,GO:0005575,GO:0005622,GO:0005623,GO:0005634,GO:0006355,GO:0008150,GO:0009889,GO:0010468,GO:0010556,GO:0019219,GO:0019222,GO:0031323,GO:0031326,GO:0043226,GO:0043227,GO:0043229,GO:0043231,GO:0043565,GO:0044424,GO:0044464,GO:0050789,GO:0050794,GO:0051171,GO:0051252,GO:0060255,GO:0065007,GO:0080090,GO:0097159,GO:0140110,GO:1901363,GO:1903506,GO:…	-	GRAS
MSTRG.10238.2	K	Belongs to the GRAS family	-	GO:0003674,GO:0003676,GO:0003677,GO:0003700,GO:0005488,GO:0005575,GO:0005622,GO:0005623,GO:0005634,GO:0006355,GO:0008150,GO:0009889,GO:0010468,GO:0010556,GO:0019219,GO:0019222,GO:0031323,GO:0031326,GO:0043226,GO:0043227,GO:0043229,GO:0043231,GO:0043565,GO:0044424,GO:0044464,GO:0050789,GO:0050794,GO:0051171,GO:0051252,GO:0060255,GO:0065007,GO:0080090,GO:0097159,GO:0140110,GO:1901363,GO:1903506,GO:…	-	GRAS
MSTRG.10256.5	T	Protein kinase domain	-	GO:0003674,GO:0003824,GO:0004672,GO:0004674,GO:0004693,GO:0005575,GO:0005622,GO:0005623,GO:0005634,GO:0005737,GO:0005829,GO:0006464,GO:0006468,GO:0006793,GO:0006796,GO:0006807,GO:0007275,GO:0008150,GO:0008152,GO:0009605,GO:0009607,GO:0009615,GO:0009987,GO:0016301,GO:0016310,GO:0016740,GO:0016772,GO:0016773,GO:0019538,GO:0032501,GO:0032502,GO:0036211,GO:0043170,GO:0043207,GO:0043226,GO:0043227,GO:…	ko:K08819	Pkinase
MSTRG.10259.1	S	WD domain, G-beta repeat	-	GO:0000003,GO:0000123,GO:0003006,GO:0003674,GO:0005488,GO:0005515,GO:0005575,GO:0005622,GO:0005623,GO:0005634,GO:0005654,GO:0005815,GO:0005856,GO:0005929,GO:0006325,GO:0006464,GO:0006473,GO:0006475,GO:0006479,GO:0006807,GO:0006996,GO:0007275,GO:0007399,GO:0008150,GO:0008152,GO:0008213,GO:0009791,GO:0009987,GO:0010228,GO:0015630,GO:0016043,GO:0016569,GO:0016570,GO:0016571,GO:0016573,GO:0018022,GO:…	ko:K14963	WD40
MSTRG.10259.2	S	WD domain, G-beta repeat	-	GO:0000003,GO:0000123,GO:0003006,GO:0003674,GO:0005488,GO:0005515,GO:0005575,GO:0005622,GO:0005623,GO:0005634,GO:0005654,GO:0005815,GO:0005856,GO:0005929,GO:0006325,GO:0006464,GO:0006473,GO:0006475,GO:0006479,GO:0006807,GO:0006996,GO:0007275,GO:0007399,GO:0008150,GO:0008152,GO:0008213,GO:0009791,GO:0009987,GO:0010228,GO:0015630,GO:0016043,GO:0016569,GO:0016570,GO:0016571,GO:0016573,GO:0018022,GO:…	ko:K14963	WD40
MSTRG.10259.3	S	WD domain, G-beta repeat	-	GO:0000003,GO:0000123,GO:0003006,GO:0003674,GO:0005488,GO:0005515,GO:0005575,GO:0005622,GO:0005623,GO:0005634,GO:0005654,GO:0005815,GO:0005856,GO:0005929,GO:0006325,GO:0006464,GO:0006473,GO:0006475,GO:0006479,GO:0006807,GO:0006996,GO:0007275,GO:0007399,GO:0008150,GO:0008152,GO:0008213,GO:0009791,GO:0009987,GO:0010228,GO:0015630,GO:0016043,GO:0016569,GO:0016570,GO:0016571,GO:0016573,GO:0018022,GO:…	ko:K14963	WD40
MSTRG.10260.2	Z	Tubulin is the major constituent of microtubules. It binds two moles of GTP, one at an exchangeable site on the beta chain and one at a non-exchangeable site on the alpha chain	-	GO:0005575,GO:0005622,GO:0005623,GO:0005856,GO:0043226,GO:0043228,GO:0043229,GO:0043232,GO:0044424,GO:0044464	ko:K07374	Tubulin,Tubulin_C
MSTRG.10260.3	Z	Tubulin is the major constituent of microtubules. It binds two moles of GTP, one at an exchangeable site on the beta chain and one at a non-exchangeable site on the alpha chain	-	GO:0005575,GO:0005622,GO:0005623,GO:0005856,GO:0043226,GO:0043228,GO:0043229,GO:0043232,GO:0044424,GO:0044464	ko:K07374	Tubulin,Tubulin_C
MSTRG.10260.6	Z	Tubulin is the major constituent of microtubules. It binds two moles of GTP, one at an exchangeable site on the beta chain and one at a non-exchangeable site on the alpha chain	-	GO:0005575,GO:0005622,GO:0005623,GO:0005856,GO:0043226,GO:0043228,GO:0043229,GO:0043232,GO:0044424,GO:0044464	ko:K07374	Tubulin,Tubulin_C
MSTRG.10266.3	S	Putative serine esterase (DUF676)	-	-	-	DUF676
MSTRG.10283.1	S	GTP-binding GTPase Middle Region	-	GO:0003674,GO:0005488,GO:0005575,GO:0005622,GO:0005623,GO:0005737,GO:0043021,GO:0043022,GO:0044424,GO:0044464,GO:0044877	-	GTP-bdg_M,GTP-bdg_N,MMR_HSR1
MSTRG.10283.3	S	GTP-binding GTPase Middle Region	-	GO:0003674,GO:0005488,GO:0005575,GO:0005622,GO:0005623,GO:0005737,GO:0043021,GO:0043022,GO:0044424,GO:0044464,GO:0044877	-	GTP-bdg_M,GTP-bdg_N,MMR_HSR1
MSTRG.10283.5	S	GTP-binding GTPase Middle Region	-	GO:0003674,GO:0005488,GO:0005575,GO:0005622,GO:0005623,GO:0005737,GO:0043021,GO:0043022,GO:0044424,GO:0044464,GO:0044877	-	GTP-bdg_M,GTP-bdg_N,MMR_HSR1
MSTRG.1029.1	Q	Alcohol dehydrogenase GroES-like domain	-	GO:0005575,GO:0005622,GO:0005623,GO:0005737,GO:0005829,GO:0044424,GO:0044444,GO:0044464	ko:K00121,ko:K02267	ADH_N,ADH_zinc_N
MSTRG.10310.1	S	ACT domain	-	GO:0003674,GO:0005488,GO:0005575,GO:0005622,GO:0005623,GO:0005634,GO:0016597,GO:0031406,GO:0036094,GO:0043167,GO:0043168,GO:0043177,GO:0043226,GO:0043227,GO:0043229,GO:0043231,GO:0044424,GO:0044464	-	ACT,ACT_6
MSTRG.10310.5	S	ACT domain	-	GO:0003674,GO:0005488,GO:0005575,GO:0005622,GO:0005623,GO:0005634,GO:0016597,GO:0031406,GO:0036094,GO:0043167,GO:0043168,GO:0043177,GO:0043226,GO:0043227,GO:0043229,GO:0043231,GO:0044424,GO:0044464	-	ACT,ACT_6
MSTRG.10323.1	P	This magnesium-dependent enzyme catalyzes the hydrolysis of ATP coupled with the transport of calcium	-	GO:0000041,GO:0003674,GO:0003824,GO:0005215,GO:0005384,GO:0005388,GO:0005575,GO:0005622,GO:0005623,GO:0005737,GO:0005768,GO:0005794,GO:0005802,GO:0006810,GO:0006811,GO:0006812,GO:0006816,GO:0006828,GO:0007275,GO:0008150,GO:0008324,GO:0012505,GO:0015075,GO:0015085,GO:0015318,GO:0015399,GO:0015405,GO:0015410,GO:0015662,GO:0016462,GO:0016787,GO:0016817,GO:0016818,GO:0016887,GO:0017111,GO:0019829,GO:…	ko:K01537,ko:K05853	Cation_ATPase,Cation_ATPase_C,Cation_ATPase_N,E1-E2_ATPase,Hydrolase,Hydrolase_3
MSTRG.10323.11	P	This magnesium-dependent enzyme catalyzes the hydrolysis of ATP coupled with the transport of calcium	-	GO:0000041,GO:0003674,GO:0003824,GO:0005215,GO:0005384,GO:0005388,GO:0005575,GO:0005622,GO:0005623,GO:0005737,GO:0005768,GO:0005794,GO:0005802,GO:0006810,GO:0006811,GO:0006812,GO:0006816,GO:0006828,GO:0007275,GO:0008150,GO:0008324,GO:0012505,GO:0015075,GO:0015085,GO:0015318,GO:0015399,GO:0015405,GO:0015410,GO:0015662,GO:0016462,GO:0016787,GO:0016817,GO:0016818,GO:0016887,GO:0017111,GO:0019829,GO:…	ko:K01537,ko:K05853	Cation_ATPase,Cation_ATPase_C,Cation_ATPase_N,E1-E2_ATPase,Hydrolase,Hydrolase_3
MSTRG.10323.3	P	This magnesium-dependent enzyme catalyzes the hydrolysis of ATP coupled with the transport of calcium	-	GO:0000041,GO:0003674,GO:0003824,GO:0005215,GO:0005384,GO:0005388,GO:0005575,GO:0005622,GO:0005623,GO:0005737,GO:0005768,GO:0005794,GO:0005802,GO:0006810,GO:0006811,GO:0006812,GO:0006816,GO:0006828,GO:0007275,GO:0008150,GO:0008324,GO:0012505,GO:0015075,GO:0015085,GO:0015318,GO:0015399,GO:0015405,GO:0015410,GO:0015662,GO:0016462,GO:0016787,GO:0016817,GO:0016818,GO:0016887,GO:0017111,GO:0019829,GO:…	ko:K01537,ko:K05853	Cation_ATPase,Cation_ATPase_C,Cation_ATPase_N,E1-E2_ATPase,Hydrolase,Hydrolase_3
MSTRG.10323.6	P	This magnesium-dependent enzyme catalyzes the hydrolysis of ATP coupled with the transport of calcium	-	GO:0000041,GO:0003674,GO:0003824,GO:0005215,GO:0005384,GO:0005388,GO:0005575,GO:0005622,GO:0005623,GO:0005737,GO:0005768,GO:0005794,GO:0005802,GO:0006810,GO:0006811,GO:0006812,GO:0006816,GO:0006828,GO:0007275,GO:0008150,GO:0008324,GO:0012505,GO:0015075,GO:0015085,GO:0015318,GO:0015399,GO:0015405,GO:0015410,GO:0015662,GO:0016462,GO:0016787,GO:0016817,GO:0016818,GO:0016887,GO:0017111,GO:0019829,GO:…	ko:K01537,ko:K05853	Cation_ATPase,Cation_ATPase_C,Cation_ATPase_N,E1-E2_ATPase,Hydrolase,Hydrolase_3
MSTRG.10323.7	P	This magnesium-dependent enzyme catalyzes the hydrolysis of ATP coupled with the transport of calcium	-	GO:0000041,GO:0003674,GO:0003824,GO:0005215,GO:0005384,GO:0005388,GO:0005575,GO:0005622,GO:0005623,GO:0005737,GO:0005768,GO:0005794,GO:0005802,GO:0006810,GO:0006811,GO:0006812,GO:0006816,GO:0006828,GO:0007275,GO:0008150,GO:0008324,GO:0012505,GO:0015075,GO:0015085,GO:0015318,GO:0015399,GO:0015405,GO:0015410,GO:0015662,GO:0016462,GO:0016787,GO:0016817,GO:0016818,GO:0016887,GO:0017111,GO:0019829,GO:…	ko:K01537,ko:K05853	Cation_ATPase,Cation_ATPase_C,Cation_ATPase_N,E1-E2_ATPase,Hydrolase,Hydrolase_3
MSTRG.10323.7	E	Ribonuclease H protein	-	-	-	zf-RVT
MSTRG.10351.1	OU	Endoplasmic Reticulum Oxidoreductin 1 (ERO1)	-	GO:0003674,GO:0003756,GO:0003824,GO:0005575,GO:0005622,GO:0005623,GO:0005737,GO:0005783,GO:0005789,GO:0006457,GO:0006464,GO:0006807,GO:0008150,GO:0008152,GO:0009987,GO:0012505,GO:0015035,GO:0015036,GO:0016020,GO:0016491,GO:0016667,GO:0016853,GO:0016860,GO:0016864,GO:0019538,GO:0031984,GO:0034975,GO:0036211,GO:0042175,GO:0043170,GO:0043226,GO:0043227,GO:0043229,GO:0043231,GO:0043412,GO:0044237,GO:…	ko:K10950,ko:K10976	ERO1
MSTRG.10351.5	OU	Endoplasmic Reticulum Oxidoreductin 1 (ERO1)	-	GO:0003674,GO:0003756,GO:0003824,GO:0005575,GO:0005622,GO:0005623,GO:0005737,GO:0005783,GO:0005789,GO:0006457,GO:0006464,GO:0006807,GO:0008150,GO:0008152,GO:0009987,GO:0012505,GO:0015035,GO:0015036,GO:0016020,GO:0016491,GO:0016667,GO:0016853,GO:0016860,GO:0016864,GO:0019538,GO:0031984,GO:0034975,GO:0036211,GO:0042175,GO:0043170,GO:0043226,GO:0043227,GO:0043229,GO:0043231,GO:0043412,GO:0044237,GO:…	ko:K10950,ko:K10976	ERO1
MSTRG.10360.2	S	Alba	-	-	ko:K14525	Alba
MSTRG.10380.2	DKL	Belongs to the cyclin family	-	GO:0000079,GO:0000307,GO:0001101,GO:0001932,GO:0001934,GO:0003674,GO:0003824,GO:0004672,GO:0005575,GO:0005622,GO:0005623,GO:0005634,GO:0005737,GO:0006355,GO:0006357,GO:0006464,GO:0006468,GO:0006793,GO:0006796,GO:0006807,GO:0006950,GO:0008150,GO:0008152,GO:0009314,GO:0009414,GO:0009415,GO:0009416,GO:0009628,GO:0009637,GO:0009889,GO:0009891,GO:0009893,GO:0009987,GO:0010035,GO:0010118,GO:0010119,GO:…	ko:K06634	Cyclin_C_2,Cyclin_N
MSTRG.10380.3	DKL	Belongs to the cyclin family	-	GO:0000079,GO:0000307,GO:0001101,GO:0001932,GO:0001934,GO:0003674,GO:0003824,GO:0004672,GO:0005575,GO:0005622,GO:0005623,GO:0005634,GO:0005737,GO:0006355,GO:0006357,GO:0006464,GO:0006468,GO:0006793,GO:0006796,GO:0006807,GO:0006950,GO:0008150,GO:0008152,GO:0009314,GO:0009414,GO:0009415,GO:0009416,GO:0009628,GO:0009637,GO:0009889,GO:0009891,GO:0009893,GO:0009987,GO:0010035,GO:0010118,GO:0010119,GO:…	ko:K06634	Cyclin_C_2,Cyclin_N
MSTRG.10380.4	DKL	Belongs to the cyclin family	-	GO:0000079,GO:0000307,GO:0001101,GO:0001932,GO:0001934,GO:0003674,GO:0003824,GO:0004672,GO:0005575,GO:0005622,GO:0005623,GO:0005634,GO:0005737,GO:0006355,GO:0006357,GO:0006464,GO:0006468,GO:0006793,GO:0006796,GO:0006807,GO:0006950,GO:0008150,GO:0008152,GO:0009314,GO:0009414,GO:0009415,GO:0009416,GO:0009628,GO:0009637,GO:0009889,GO:0009891,GO:0009893,GO:0009987,GO:0010035,GO:0010118,GO:0010119,GO:…	ko:K06634	Cyclin_C_2,Cyclin_N
MSTRG.10386.4	Q	alcohol dehydrogenase	Adh1	-	ko:K18857	ADH_N,ADH_zinc_N
MSTRG.10386.6	Q	alcohol dehydrogenase	Adh1	-	ko:K18857	ADH_N,ADH_zinc_N
MSTRG.10386.8	Q	alcohol dehydrogenase	Adh1	-	ko:K18857	ADH_N,ADH_zinc_N
MSTRG.10392.1	L	Belongs to the PI3 PI4-kinase family	SMG1	GO:0000184,GO:0000956,GO:0003674,GO:0003676,GO:0003677,GO:0003824,GO:0004672,GO:0004674,GO:0005488,GO:0005575,GO:0005622,GO:0005623,GO:0005634,GO:0005654,GO:0005737,GO:0005829,GO:0006139,GO:0006259,GO:0006281,GO:0006401,GO:0006402,GO:0006403,GO:0006405,GO:0006406,GO:0006464,GO:0006468,GO:0006611,GO:0006629,GO:0006644,GO:0006650,GO:0006725,GO:0006793,GO:0006796,GO:0006807,GO:0006810,GO:0006886,GO:…	ko:K08873	FATC,PI3_PI4_kinase,SMG1,WD40
MSTRG.10392.2	L	Belongs to the PI3 PI4-kinase family	SMG1	GO:0000184,GO:0000956,GO:0003674,GO:0003676,GO:0003677,GO:0003824,GO:0004672,GO:0004674,GO:0005488,GO:0005575,GO:0005622,GO:0005623,GO:0005634,GO:0005654,GO:0005737,GO:0005829,GO:0006139,GO:0006259,GO:0006281,GO:0006401,GO:0006402,GO:0006403,GO:0006405,GO:0006406,GO:0006464,GO:0006468,GO:0006611,GO:0006629,GO:0006644,GO:0006650,GO:0006725,GO:0006793,GO:0006796,GO:0006807,GO:0006810,GO:0006886,GO:…	ko:K08873	FATC,PI3_PI4_kinase,SMG1,WD40
MSTRG.10392.6	K	cysteine-rich RLK (RECEPTOR-like protein kinase) 8	-	-	-	RVT_2,Retrotran_gag_2,rve
MSTRG.10392.6	L	Belongs to the PI3 PI4-kinase family	SMG1	GO:0000184,GO:0000956,GO:0003674,GO:0003676,GO:0003677,GO:0003824,GO:0004672,GO:0004674,GO:0005488,GO:0005575,GO:0005622,GO:0005623,GO:0005634,GO:0005654,GO:0005737,GO:0005829,GO:0006139,GO:0006259,GO:0006281,GO:0006401,GO:0006402,GO:0006403,GO:0006405,GO:0006406,GO:0006464,GO:0006468,GO:0006611,GO:0006629,GO:0006644,GO:0006650,GO:0006725,GO:0006793,GO:0006796,GO:0006807,GO:0006810,GO:0006886,GO:…	ko:K08873	FATC,PI3_PI4_kinase,SMG1,WD40
MSTRG.10392.8	L	Belongs to the PI3 PI4-kinase family	SMG1	GO:0000184,GO:0000956,GO:0003674,GO:0003676,GO:0003677,GO:0003824,GO:0004672,GO:0004674,GO:0005488,GO:0005575,GO:0005622,GO:0005623,GO:0005634,GO:0005654,GO:0005737,GO:0005829,GO:0006139,GO:0006259,GO:0006281,GO:0006401,GO:0006402,GO:0006403,GO:0006405,GO:0006406,GO:0006464,GO:0006468,GO:0006611,GO:0006629,GO:0006644,GO:0006650,GO:0006725,GO:0006793,GO:0006796,GO:0006807,GO:0006810,GO:0006886,GO:…	ko:K08873	FATC,PI3_PI4_kinase,SMG1,WD40
MSTRG.10429.1	K	Plant zinc cluster domain	WRKY21	GO:0003674,GO:0003676,GO:0003677,GO:0003700,GO:0005488,GO:0005515,GO:0005516,GO:0005575,GO:0005622,GO:0005623,GO:0005634,GO:0006082,GO:0006355,GO:0006790,GO:0006807,GO:0008150,GO:0008152,GO:0009889,GO:0009987,GO:0010468,GO:0010556,GO:0016143,GO:0019219,GO:0019222,GO:0019748,GO:0019757,GO:0019760,GO:0031323,GO:0031326,GO:0043226,GO:0043227,GO:0043229,GO:0043231,GO:0043436,GO:0043565,GO:0044237,GO:…	-	Plant_zn_clust,WRKY
MSTRG.10429.3	K	Plant zinc cluster domain	WRKY21	GO:0003674,GO:0003676,GO:0003677,GO:0003700,GO:0005488,GO:0005515,GO:0005516,GO:0005575,GO:0005622,GO:0005623,GO:0005634,GO:0006082,GO:0006355,GO:0006790,GO:0006807,GO:0008150,GO:0008152,GO:0009889,GO:0009987,GO:0010468,GO:0010556,GO:0016143,GO:0019219,GO:0019222,GO:0019748,GO:0019757,GO:0019760,GO:0031323,GO:0031326,GO:0043226,GO:0043227,GO:0043229,GO:0043231,GO:0043436,GO:0043565,GO:0044237,GO:…	-	Plant_zn_clust,WRKY
MSTRG.10434.1	P	CorA-like Mg2+ transporter protein	-	GO:0003674,GO:0005215,GO:0005575,GO:0005623,GO:0005886,GO:0006810,GO:0006811,GO:0006812,GO:0007275,GO:0008150,GO:0008324,GO:0009555,GO:0015075,GO:0015095,GO:0015318,GO:0015693,GO:0016020,GO:0022857,GO:0022890,GO:0030001,GO:0032501,GO:0032502,GO:0034220,GO:0044464,GO:0046873,GO:0048229,GO:0048856,GO:0051179,GO:0051234,GO:0055085,GO:0070838,GO:0071944,GO:0072511,GO:0098655,GO:0098660,GO:0098662,GO:…	ko:K16075	CorA
MSTRG.10434.10	P	CorA-like Mg2+ transporter protein	-	GO:0003674,GO:0005215,GO:0005575,GO:0005623,GO:0005886,GO:0006810,GO:0006811,GO:0006812,GO:0007275,GO:0008150,GO:0008324,GO:0009555,GO:0015075,GO:0015095,GO:0015318,GO:0015693,GO:0016020,GO:0022857,GO:0022890,GO:0030001,GO:0032501,GO:0032502,GO:0034220,GO:0044464,GO:0046873,GO:0048229,GO:0048856,GO:0051179,GO:0051234,GO:0055085,GO:0070838,GO:0071944,GO:0072511,GO:0098655,GO:0098660,GO:0098662,GO:…	ko:K16075	CorA
MSTRG.10434.4	P	CorA-like Mg2+ transporter protein	-	GO:0003674,GO:0005215,GO:0005575,GO:0005623,GO:0005886,GO:0006810,GO:0006811,GO:0006812,GO:0007275,GO:0008150,GO:0008324,GO:0009555,GO:0015075,GO:0015095,GO:0015318,GO:0015693,GO:0016020,GO:0022857,GO:0022890,GO:0030001,GO:0032501,GO:0032502,GO:0034220,GO:0044464,GO:0046873,GO:0048229,GO:0048856,GO:0051179,GO:0051234,GO:0055085,GO:0070838,GO:0071944,GO:0072511,GO:0098655,GO:0098660,GO:0098662,GO:…	ko:K16075	CorA
MSTRG.10436.2	S	TIFY	-	GO:0000003,GO:0003006,GO:0003674,GO:0003712,GO:0003714,GO:0005575,GO:0005622,GO:0005623,GO:0005634,GO:0006950,GO:0007275,GO:0008150,GO:0009611,GO:0009653,GO:0009791,GO:0009888,GO:0009889,GO:0009890,GO:0009892,GO:0009908,GO:0009966,GO:0010022,GO:0010073,GO:0010556,GO:0010558,GO:0010582,GO:0010605,GO:0010646,GO:0019219,GO:0019222,GO:0022414,GO:0023051,GO:0031323,GO:0031324,GO:0031326,GO:0031327,GO:…	ko:K13464	CCT_2,tify
MSTRG.10438.10	U	Sec23/Sec24 helical domain	-	GO:0001501,GO:0003674,GO:0005488,GO:0005575,GO:0005622,GO:0005623,GO:0005737,GO:0005783,GO:0005798,GO:0005829,GO:0006810,GO:0006888,GO:0006900,GO:0006996,GO:0007275,GO:0008150,GO:0008270,GO:0009653,GO:0009790,GO:0009792,GO:0009887,GO:0009888,GO:0009987,GO:0012505,GO:0012506,GO:0012507,GO:0016020,GO:0016043,GO:0016050,GO:0016192,GO:0019898,GO:0022607,GO:0030117,GO:0030120,GO:0030127,GO:0030133,GO:…	ko:K14006	Gelsolin,Sec23_BS,Sec23_helical,Sec23_trunk,zf-Sec23_Sec24
MSTRG.10438.6	K	Aux IAA proteins are short-lived transcriptional factors that function as repressors of early auxin response genes at low auxin concentrations	IAA16	GO:0001101,GO:0003674,GO:0003700,GO:0005488,GO:0005515,GO:0005575,GO:0005622,GO:0005623,GO:0005634,GO:0006355,GO:0006950,GO:0007154,GO:0007165,GO:0007275,GO:0008150,GO:0009414,GO:0009415,GO:0009605,GO:0009606,GO:0009611,GO:0009628,GO:0009629,GO:0009630,GO:0009653,GO:0009719,GO:0009725,GO:0009733,GO:0009734,GO:0009753,GO:0009755,GO:0009791,GO:0009889,GO:0009890,GO:0009892,GO:0009987,GO:0010015,GO:…	ko:K14484	AUX_IAA
MSTRG.10438.6	U	Sec23/Sec24 helical domain	-	GO:0001501,GO:0003674,GO:0005488,GO:0005575,GO:0005622,GO:0005623,GO:0005737,GO:0005783,GO:0005798,GO:0005829,GO:0006810,GO:0006888,GO:0006900,GO:0006996,GO:0007275,GO:0008150,GO:0008270,GO:0009653,GO:0009790,GO:0009792,GO:0009887,GO:0009888,GO:0009987,GO:0012505,GO:0012506,GO:0012507,GO:0016020,GO:0016043,GO:0016050,GO:0016192,GO:0019898,GO:0022607,GO:0030117,GO:0030120,GO:0030127,GO:0030133,GO:…	ko:K14006	Gelsolin,Sec23_BS,Sec23_helical,Sec23_trunk,zf-Sec23_Sec24
MSTRG.10457.5	TU	Beige/BEACH domain	-	GO:0000003,GO:0000902,GO:0000904,GO:0000932,GO:0001101,GO:0003006,GO:0005575,GO:0005622,GO:0005623,GO:0005737,GO:0006950,GO:0006970,GO:0006996,GO:0007033,GO:0007275,GO:0008150,GO:0009507,GO:0009536,GO:0009628,GO:0009651,GO:0009653,GO:0009719,GO:0009725,GO:0009737,GO:0009791,GO:0009825,GO:0009845,GO:0009888,GO:0009987,GO:0010026,GO:0010033,GO:0010090,GO:0010154,GO:0016043,GO:0016049,GO:0022414,GO:…	ko:K22262	Beach,Laminin_G_3,PH_BEACH,WD40
MSTRG.1049.2	S	N-terminal cysteine-rich region of Transmembrane protein 135	-	-	-	TMEM135_C_rich
MSTRG.10508.1	G	Glycosyl hydrolase family 3 N terminal domain	-	GO:0000272,GO:0003674,GO:0003824,GO:0004553,GO:0005575,GO:0005623,GO:0005886,GO:0005975,GO:0005976,GO:0008150,GO:0008152,GO:0008422,GO:0009056,GO:0009057,GO:0009251,GO:0015926,GO:0016020,GO:0016052,GO:0016787,GO:0016798,GO:0042597,GO:0043170,GO:0044042,GO:0044238,GO:0044464,GO:0071704,GO:0071944,GO:1901575	ko:K01188,ko:K05349	Glyco_hydro_3,Glyco_hydro_3_C
MSTRG.10508.2	G	Glycosyl hydrolase family 3 N terminal domain	-	GO:0000272,GO:0003674,GO:0003824,GO:0004553,GO:0005575,GO:0005623,GO:0005886,GO:0005975,GO:0005976,GO:0008150,GO:0008152,GO:0008422,GO:0009056,GO:0009057,GO:0009251,GO:0015926,GO:0016020,GO:0016052,GO:0016787,GO:0016798,GO:0042597,GO:0043170,GO:0044042,GO:0044238,GO:0044464,GO:0071704,GO:0071944,GO:1901575	ko:K01188,ko:K05349	Glyco_hydro_3,Glyco_hydro_3_C
MSTRG.10509.1	G	Glycosyl hydrolase family 3 N terminal domain	-	-	ko:K01188,ko:K05349	Glyco_hydro_3,Glyco_hydro_3_C
MSTRG.10509.2	G	Glycosyl hydrolase family 3 N terminal domain	-	-	ko:K01188,ko:K05349	Glyco_hydro_3,Glyco_hydro_3_C
MSTRG.10509.3	G	Glycosyl hydrolase family 3 N terminal domain	-	-	ko:K01188,ko:K05349	Glyco_hydro_3,Glyco_hydro_3_C
MSTRG.10510.17	T	Protein kinase domain	-	GO:0003674,GO:0003824,GO:0004672,GO:0004674,GO:0005488,GO:0005515,GO:0005575,GO:0005622,GO:0005623,GO:0005634,GO:0005737,GO:0006464,GO:0006468,GO:0006793,GO:0006796,GO:0006807,GO:0008150,GO:0008152,GO:0009507,GO:0009536,GO:0009987,GO:0010468,GO:0016301,GO:0016310,GO:0016740,GO:0016772,GO:0016773,GO:0019222,GO:0019538,GO:0036211,GO:0042802,GO:0043170,GO:0043226,GO:0043227,GO:0043229,GO:0043231,GO:…	ko:K08864	Pkinase
MSTRG.10510.23	T	Protein kinase domain	-	GO:0003674,GO:0003824,GO:0004672,GO:0004674,GO:0005488,GO:0005515,GO:0005575,GO:0005622,GO:0005623,GO:0005634,GO:0005737,GO:0006464,GO:0006468,GO:0006793,GO:0006796,GO:0006807,GO:0008150,GO:0008152,GO:0009507,GO:0009536,GO:0009987,GO:0010468,GO:0016301,GO:0016310,GO:0016740,GO:0016772,GO:0016773,GO:0019222,GO:0019538,GO:0036211,GO:0042802,GO:0043170,GO:0043226,GO:0043227,GO:0043229,GO:0043231,GO:…	ko:K08864	Pkinase
MSTRG.10510.53	L	transposition, RNA-mediated	-	-	-	RVT_2
MSTRG.10510.53	Q	ABC transporter C family member	-	GO:0000325,GO:0003674,GO:0003824,GO:0005215,GO:0005575,GO:0005622,GO:0005623,GO:0005737,GO:0005773,GO:0006810,GO:0008150,GO:0015399,GO:0015405,GO:0016462,GO:0016787,GO:0016817,GO:0016818,GO:0016887,GO:0017111,GO:0022804,GO:0022857,GO:0042623,GO:0042626,GO:0043226,GO:0043227,GO:0043229,GO:0043231,GO:0043492,GO:0044424,GO:0044444,GO:0044464,GO:0051179,GO:0051234,GO:0055085	ko:K05674	ABC_membrane,ABC_tran
MSTRG.10517.1	Z	Tubulin is the major constituent of microtubules. It binds two moles of GTP, one at an exchangeable site on the beta chain and one at a non-exchangeable site on the alpha chain	-	GO:0005575,GO:0005622,GO:0005623,GO:0005856,GO:0043226,GO:0043228,GO:0043229,GO:0043232,GO:0044424,GO:0044464	ko:K07375	Tubulin,Tubulin_C
MSTRG.10518.2	F	Catalyzes the conversion of inosine 5'-phosphate (IMP) to xanthosine 5'-phosphate (XMP), the first committed and rate- limiting step in the de novo synthesis of guanine nucleotides, and therefore plays an important role in the regulation of cell growth	-	GO:0003674,GO:0003824,GO:0003938,GO:0005575,GO:0005622,GO:0005623,GO:0005737,GO:0005829,GO:0006139,GO:0006163,GO:0006164,GO:0006183,GO:0006725,GO:0006753,GO:0006793,GO:0006796,GO:0006807,GO:0008150,GO:0008152,GO:0009058,GO:0009116,GO:0009117,GO:0009119,GO:0009141,GO:0009142,GO:0009144,GO:0009145,GO:0009150,GO:0009152,GO:0009163,GO:0009165,GO:0009199,GO:0009201,GO:0009205,GO:0009206,GO:0009259,GO:…	ko:K00088	IMPDH
MSTRG.1053.10	S	ankyrin repeats	-	-	ko:K00995,ko:K21596	Ank_2,CG-1,IQ,TIG
MSTRG.10532.1	J	SMP-30/Gluconolaconase/LRE-like region	-	GO:0003674,GO:0003824,GO:0005575,GO:0005622,GO:0005623,GO:0005737,GO:0005773,GO:0005774,GO:0005783,GO:0012505,GO:0016020,GO:0016787,GO:0016788,GO:0031090,GO:0043226,GO:0043227,GO:0043229,GO:0043231,GO:0044422,GO:0044424,GO:0044437,GO:0044444,GO:0044446,GO:0044464,GO:0098588,GO:0098805	ko:K21407	Str_synth
MSTRG.10532.2	J	SMP-30/Gluconolaconase/LRE-like region	-	GO:0003674,GO:0003824,GO:0005575,GO:0005622,GO:0005623,GO:0005737,GO:0005773,GO:0005774,GO:0005783,GO:0012505,GO:0016020,GO:0016787,GO:0016788,GO:0031090,GO:0043226,GO:0043227,GO:0043229,GO:0043231,GO:0044422,GO:0044424,GO:0044437,GO:0044444,GO:0044446,GO:0044464,GO:0098588,GO:0098805	ko:K21407	Str_synth
MSTRG.10532.4	J	SMP-30/Gluconolaconase/LRE-like region	-	GO:0003674,GO:0003824,GO:0005575,GO:0005622,GO:0005623,GO:0005737,GO:0005773,GO:0005774,GO:0005783,GO:0012505,GO:0016020,GO:0016787,GO:0016788,GO:0031090,GO:0043226,GO:0043227,GO:0043229,GO:0043231,GO:0044422,GO:0044424,GO:0044437,GO:0044444,GO:0044446,GO:0044464,GO:0098588,GO:0098805	ko:K21407	Str_synth
MSTRG.10532.5	J	SMP-30/Gluconolaconase/LRE-like region	-	GO:0003674,GO:0003824,GO:0005575,GO:0005622,GO:0005623,GO:0005737,GO:0005773,GO:0005774,GO:0005783,GO:0012505,GO:0016020,GO:0016787,GO:0016788,GO:0031090,GO:0043226,GO:0043227,GO:0043229,GO:0043231,GO:0044422,GO:0044424,GO:0044437,GO:0044444,GO:0044446,GO:0044464,GO:0098588,GO:0098805	ko:K21407	Str_synth
MSTRG.10541.3	T	OPT oligopeptide transporter protein	-	GO:0000041,GO:0003674,GO:0005215,GO:0005575,GO:0005623,GO:0005886,GO:0005911,GO:0006810,GO:0006811,GO:0006812,GO:0006826,GO:0006873,GO:0006875,GO:0008150,GO:0008324,GO:0009506,GO:0009987,GO:0010232,GO:0010233,GO:0015075,GO:0015318,GO:0016020,GO:0019725,GO:0022857,GO:0022890,GO:0030001,GO:0030003,GO:0030054,GO:0032501,GO:0034220,GO:0042592,GO:0044464,GO:0046873,GO:0046915,GO:0048878,GO:0050801,GO:…	-	OPT
MSTRG.10541.4	T	OPT oligopeptide transporter protein	-	GO:0000041,GO:0003674,GO:0005215,GO:0005575,GO:0005623,GO:0005886,GO:0005911,GO:0006810,GO:0006811,GO:0006812,GO:0006826,GO:0006873,GO:0006875,GO:0008150,GO:0008324,GO:0009506,GO:0009987,GO:0010232,GO:0010233,GO:0015075,GO:0015318,GO:0016020,GO:0019725,GO:0022857,GO:0022890,GO:0030001,GO:0030003,GO:0030054,GO:0032501,GO:0034220,GO:0042592,GO:0044464,GO:0046873,GO:0046915,GO:0048878,GO:0050801,GO:…	-	OPT
MSTRG.10548.5	F	Regulatory photoreceptor which exists in two forms that are reversibly interconvertible by light the Pr form that absorbs maximally in the red region of the spectrum and the Pfr form that absorbs maximally in the far-red region	PHYC	-	ko:K12120	GAF,HATPase_c,HisKA,PAS,PAS_2,PHY
MSTRG.10598.1	GT	UDP-glucose 6-dehydrogenase	-	GO:0005575,GO:0005622,GO:0005623,GO:0005634,GO:0005737,GO:0005829,GO:0006022,GO:0006023,GO:0006024,GO:0006807,GO:0008150,GO:0008152,GO:0009058,GO:0009059,GO:0030203,GO:0043170,GO:0043226,GO:0043227,GO:0043229,GO:0043231,GO:0044424,GO:0044444,GO:0044464,GO:0071704,GO:1901135,GO:1901137,GO:1901564,GO:1901566,GO:1901576	ko:K00012	UDPG_MGDP_dh,UDPG_MGDP_dh_C,UDPG_MGDP_dh_N
MSTRG.10613.10	S	Plant protein of unknown function (DUF863)	-	-	-	DUF863
MSTRG.10613.10	D	WD40 repeats	-	GO:0000075,GO:0000151,GO:0000278,GO:0000775,GO:0000776,GO:0003674,GO:0005488,GO:0005515,GO:0005575,GO:0005622,GO:0005623,GO:0005634,GO:0005694,GO:0005737,GO:0007049,GO:0007088,GO:0007093,GO:0007094,GO:0007346,GO:0008150,GO:0009524,GO:0009987,GO:0010564,GO:0010639,GO:0010948,GO:0010965,GO:0022402,GO:0030071,GO:0031461,GO:0031577,GO:0032182,GO:0032991,GO:0033043,GO:0033044,GO:0033045,GO:0033046,GO:…	ko:K02180	WD40
MSTRG.10635.2	Q	Belongs to the cytochrome P450 family	-	-	ko:K14985	p450
MSTRG.10635.3	Q	Belongs to the cytochrome P450 family	-	-	ko:K14985	p450
MSTRG.10635.4	Q	Belongs to the cytochrome P450 family	-	-	ko:K14985	p450
MSTRG.10635.5	Q	Belongs to the cytochrome P450 family	-	-	ko:K14985	p450
MSTRG.10637.2	Q	Belongs to the cytochrome P450 family	-	-	ko:K14985	p450
MSTRG.10649.2	Q	Belongs to the cytochrome P450 family	-	-	ko:K00512	p450
MSTRG.10652.7	S	ZPR1 zinc-finger domain	-	GO:0000086,GO:0000278,GO:0003674,GO:0005488,GO:0005515,GO:0005575,GO:0005622,GO:0005623,GO:0005634,GO:0005737,GO:0006950,GO:0007049,GO:0007154,GO:0008150,GO:0009267,GO:0009605,GO:0009743,GO:0009746,GO:0009749,GO:0009987,GO:0009991,GO:0010033,GO:0022402,GO:0031667,GO:0031668,GO:0031669,GO:0033554,GO:0034284,GO:0042221,GO:0042594,GO:0043226,GO:0043227,GO:0043229,GO:0043231,GO:0044424,GO:0044464,GO:…	ko:K06874	zf-ZPR1
MSTRG.10658.1	G	PA domain	-	GO:0000003,GO:0003006,GO:0003674,GO:0003824,GO:0004175,GO:0004252,GO:0005575,GO:0005576,GO:0005618,GO:0005623,GO:0006508,GO:0006807,GO:0007275,GO:0008150,GO:0008152,GO:0008233,GO:0008236,GO:0009505,GO:0009791,GO:0009845,GO:0009987,GO:0010154,GO:0010191,GO:0010214,GO:0016787,GO:0017171,GO:0019538,GO:0022414,GO:0030312,GO:0032501,GO:0032502,GO:0032504,GO:0043170,GO:0044237,GO:0044238,GO:0044464,GO:…	-	Inhibitor_I9,PA,Peptidase_S8
MSTRG.10676.1	Q	Belongs to the peroxidase family. Classical plant (class III) peroxidase subfamily	-	-	ko:K00430	peroxidase
MSTRG.10683.1	T	Belongs to the protein kinase superfamily	-	-	ko:K03097	Pkinase
MSTRG.10685.2	OU	Belongs to the SecY SEC61-alpha family	-	GO:0003674,GO:0005215,GO:0005575,GO:0005622,GO:0005623,GO:0005737,GO:0005783,GO:0006605,GO:0006612,GO:0006620,GO:0006810,GO:0006886,GO:0008104,GO:0008150,GO:0008320,GO:0008565,GO:0012505,GO:0015031,GO:0015399,GO:0015405,GO:0015450,GO:0015833,GO:0022804,GO:0022857,GO:0022884,GO:0031204,GO:0033036,GO:0033365,GO:0034613,GO:0042886,GO:0042887,GO:0043226,GO:0043227,GO:0043229,GO:0043231,GO:0044424,GO:…	ko:K10956	Plug_translocon,SecY
MSTRG.10685.4	OU	Belongs to the SecY SEC61-alpha family	-	GO:0003674,GO:0005215,GO:0005575,GO:0005622,GO:0005623,GO:0005737,GO:0005783,GO:0006605,GO:0006612,GO:0006620,GO:0006810,GO:0006886,GO:0008104,GO:0008150,GO:0008320,GO:0008565,GO:0012505,GO:0015031,GO:0015399,GO:0015405,GO:0015450,GO:0015833,GO:0022804,GO:0022857,GO:0022884,GO:0031204,GO:0033036,GO:0033365,GO:0034613,GO:0042886,GO:0042887,GO:0043226,GO:0043227,GO:0043229,GO:0043231,GO:0044424,GO:…	ko:K10956	Plug_translocon,SecY
MSTRG.10685.5	OU	Belongs to the SecY SEC61-alpha family	-	GO:0003674,GO:0005215,GO:0005575,GO:0005622,GO:0005623,GO:0005737,GO:0005783,GO:0006605,GO:0006612,GO:0006620,GO:0006810,GO:0006886,GO:0008104,GO:0008150,GO:0008320,GO:0008565,GO:0012505,GO:0015031,GO:0015399,GO:0015405,GO:0015450,GO:0015833,GO:0022804,GO:0022857,GO:0022884,GO:0031204,GO:0033036,GO:0033365,GO:0034613,GO:0042886,GO:0042887,GO:0043226,GO:0043227,GO:0043229,GO:0043231,GO:0044424,GO:…	ko:K10956	Plug_translocon,SecY
MSTRG.10692.1	S	C2H2-type zinc finger	-	-	-	zf-C2H2_6
MSTRG.10699.1	T	Protein kinase domain	-	GO:0000165,GO:0000186,GO:0000187,GO:0001932,GO:0001934,GO:0002682,GO:0002831,GO:0003674,GO:0003824,GO:0004672,GO:0004674,GO:0004709,GO:0005575,GO:0005622,GO:0005623,GO:0005737,GO:0005829,GO:0005886,GO:0006464,GO:0006468,GO:0006793,GO:0006796,GO:0006807,GO:0006950,GO:0006979,GO:0007154,GO:0007165,GO:0007346,GO:0008150,GO:0008152,GO:0009719,GO:0009893,GO:0009966,GO:0009967,GO:0009987,GO:0010033,GO:…	ko:K04421,ko:K11229	Pkinase
MSTRG.10706.1	T	belongs to the protein kinase superfamily	SAPK8	GO:0001101,GO:0003674,GO:0003824,GO:0004672,GO:0004674,GO:0005488,GO:0005515,GO:0005575,GO:0005622,GO:0005623,GO:0005634,GO:0005737,GO:0005829,GO:0005975,GO:0005984,GO:0005985,GO:0006082,GO:0006464,GO:0006468,GO:0006629,GO:0006631,GO:0006633,GO:0006636,GO:0006638,GO:0006639,GO:0006641,GO:0006793,GO:0006796,GO:0006807,GO:0006950,GO:0006952,GO:0006970,GO:0007154,GO:0007165,GO:0007275,GO:0008150,GO:…	ko:K14498	Pkinase
MSTRG.10706.10	T	belongs to the protein kinase superfamily	SAPK8	GO:0001101,GO:0003674,GO:0003824,GO:0004672,GO:0004674,GO:0005488,GO:0005515,GO:0005575,GO:0005622,GO:0005623,GO:0005634,GO:0005737,GO:0005829,GO:0005975,GO:0005984,GO:0005985,GO:0006082,GO:0006464,GO:0006468,GO:0006629,GO:0006631,GO:0006633,GO:0006636,GO:0006638,GO:0006639,GO:0006641,GO:0006793,GO:0006796,GO:0006807,GO:0006950,GO:0006952,GO:0006970,GO:0007154,GO:0007165,GO:0007275,GO:0008150,GO:…	ko:K14498	Pkinase
MSTRG.10706.9	T	belongs to the protein kinase superfamily	SAPK8	GO:0001101,GO:0003674,GO:0003824,GO:0004672,GO:0004674,GO:0005488,GO:0005515,GO:0005575,GO:0005622,GO:0005623,GO:0005634,GO:0005737,GO:0005829,GO:0005975,GO:0005984,GO:0005985,GO:0006082,GO:0006464,GO:0006468,GO:0006629,GO:0006631,GO:0006633,GO:0006636,GO:0006638,GO:0006639,GO:0006641,GO:0006793,GO:0006796,GO:0006807,GO:0006950,GO:0006952,GO:0006970,GO:0007154,GO:0007165,GO:0007275,GO:0008150,GO:…	ko:K14498	Pkinase
MSTRG.1072.7	O	zinc finger	-	-	ko:K22381	zf-C3HC4_3
MSTRG.10737.9	O	Chaperone protein which promotes assembly of the 20S proteasome as part of a heterodimer with PSMG1	-	-	ko:K11876	PAC2
MSTRG.10738.1	Q	Belongs to the cytochrome P450 family	AOS	GO:0001101,GO:0001676,GO:0003674,GO:0003824,GO:0004497,GO:0005488,GO:0005575,GO:0005622,GO:0005623,GO:0005737,GO:0005739,GO:0006082,GO:0006629,GO:0006631,GO:0006690,GO:0006950,GO:0006952,GO:0008144,GO:0008150,GO:0008152,GO:0008202,GO:0009058,GO:0009507,GO:0009526,GO:0009532,GO:0009534,GO:0009535,GO:0009536,GO:0009570,GO:0009579,GO:0009605,GO:0009607,GO:0009611,GO:0009620,GO:0009694,GO:0009695,GO:…	ko:K01723	p450
MSTRG.10738.2	Q	Belongs to the cytochrome P450 family	AOS	GO:0001101,GO:0001676,GO:0003674,GO:0003824,GO:0004497,GO:0005488,GO:0005575,GO:0005622,GO:0005623,GO:0005737,GO:0005739,GO:0006082,GO:0006629,GO:0006631,GO:0006690,GO:0006950,GO:0006952,GO:0008144,GO:0008150,GO:0008152,GO:0008202,GO:0009058,GO:0009507,GO:0009526,GO:0009532,GO:0009534,GO:0009535,GO:0009536,GO:0009570,GO:0009579,GO:0009605,GO:0009607,GO:0009611,GO:0009620,GO:0009694,GO:0009695,GO:…	ko:K01723	p450
MSTRG.10738.3	Q	Belongs to the cytochrome P450 family	AOS	GO:0001101,GO:0001676,GO:0003674,GO:0003824,GO:0004497,GO:0005488,GO:0005575,GO:0005622,GO:0005623,GO:0005737,GO:0005739,GO:0006082,GO:0006629,GO:0006631,GO:0006690,GO:0006950,GO:0006952,GO:0008144,GO:0008150,GO:0008152,GO:0008202,GO:0009058,GO:0009507,GO:0009526,GO:0009532,GO:0009534,GO:0009535,GO:0009536,GO:0009570,GO:0009579,GO:0009605,GO:0009607,GO:0009611,GO:0009620,GO:0009694,GO:0009695,GO:…	ko:K01723	p450
MSTRG.10749.5	S	Protein of unknown function, DUF547	-	-	-	DUF547,Lzipper-MIP1
MSTRG.1075.1	L	isoform X1	-	-	-	NTP_transf_2
MSTRG.10750.2	J	Belongs to the universal ribosomal protein uS9 family	-	GO:0000312,GO:0000313,GO:0000314,GO:0000462,GO:0003674,GO:0003676,GO:0003723,GO:0003735,GO:0005198,GO:0005488,GO:0005575,GO:0005622,GO:0005623,GO:0005737,GO:0005840,GO:0006139,GO:0006364,GO:0006396,GO:0006412,GO:0006518,GO:0006725,GO:0006807,GO:0008150,GO:0008152,GO:0009058,GO:0009059,GO:0009507,GO:0009526,GO:0009532,GO:0009536,GO:0009547,GO:0009570,GO:0009941,GO:0009987,GO:0010467,GO:0015935,GO:…	ko:K02996	Ribosomal_S9
MSTRG.10779.1	K	Myb-like DNA-binding domain	-	-	ko:K09422	Myb_DNA-binding
MSTRG.10836.5	L	DNA mismatch repair protein Mlh1 C-terminus	MLH1	GO:0000003,GO:0000228,GO:0000785,GO:0000790,GO:0000793,GO:0000794,GO:0000795,GO:0002200,GO:0002376,GO:0002377,GO:0002440,GO:0002520,GO:0002566,GO:0003006,GO:0003674,GO:0003676,GO:0003677,GO:0003697,GO:0003824,GO:0005488,GO:0005575,GO:0005622,GO:0005623,GO:0005634,GO:0005654,GO:0005694,GO:0005712,GO:0006139,GO:0006259,GO:0006281,GO:0006298,GO:0006310,GO:0006312,GO:0006725,GO:0006807,GO:0006950,GO:…	ko:K08734	DNA_mis_repair,HATPase_c_3,Mlh1_C
MSTRG.10863.4	G	Belongs to the GPI family	-	GO:0003674,GO:0003824,GO:0004347,GO:0005575,GO:0005622,GO:0005623,GO:0005737,GO:0005829,GO:0005975,GO:0005996,GO:0006006,GO:0006082,GO:0006090,GO:0006091,GO:0006094,GO:0006096,GO:0006139,GO:0006163,GO:0006164,GO:0006165,GO:0006725,GO:0006732,GO:0006733,GO:0006753,GO:0006754,GO:0006757,GO:0006793,GO:0006796,GO:0006807,GO:0008150,GO:0008152,GO:0009056,GO:0009058,GO:0009108,GO:0009117,GO:0009123,GO:…	ko:K01810	PGI
MSTRG.10864.3	T	Protein kinase domain	-	-	ko:K04730	Pkinase,Pkinase_Tyr
MSTRG.10866.2	S	Reverse transcriptase (RNA-dependent DNA polymerase)	-	-	-	RVT_1,Tryp_alpha_amyl
MSTRG.10885.4	S	FAR1 DNA-binding domain	-	-	-	FAR1,MULE,SWIM
MSTRG.10885.5	S	FAR1 DNA-binding domain	-	-	-	FAR1,MULE,SWIM
MSTRG.10885.7	S	FAR1 DNA-binding domain	-	-	-	FAR1,MULE,SWIM
MSTRG.10885.8	S	FAR1 DNA-binding domain	-	-	-	FAR1,MULE,SWIM
MSTRG.10908.1	U	Reticulon-like protein	-	GO:0005575,GO:0005622,GO:0005623,GO:0005737,GO:0005739,GO:0043226,GO:0043227,GO:0043229,GO:0043231,GO:0044424,GO:0044444,GO:0044464	-	Reticulon
MSTRG.10918.1	I	Belongs to the sterol desaturase family	-	GO:0000038,GO:0005575,GO:0005622,GO:0005623,GO:0005737,GO:0005783,GO:0006082,GO:0006629,GO:0006631,GO:0008150,GO:0008152,GO:0009987,GO:0012505,GO:0019752,GO:0032787,GO:0043226,GO:0043227,GO:0043229,GO:0043231,GO:0043436,GO:0044237,GO:0044238,GO:0044255,GO:0044281,GO:0044424,GO:0044444,GO:0044464,GO:0071704	ko:K19706	FA_hydroxylase
MSTRG.10955.6	U	Belongs to the adaptor complexes small subunit family	-	-	ko:K12394	Clat_adaptor_s
MSTRG.10956.1	S	NAD(P)-binding Rossmann-like domain	-	-	ko:K06955	Amino_oxidase,NAD_binding_8
MSTRG.10963.1	E	Catalyzes the sequential NAD-dependent oxidations of L- histidinol to L-histidinaldehyde and then to L-histidine	HDH	GO:0000105,GO:0003674,GO:0003824,GO:0004399,GO:0005575,GO:0005622,GO:0005623,GO:0005737,GO:0006082,GO:0006520,GO:0006547,GO:0006725,GO:0006807,GO:0007275,GO:0008150,GO:0008152,GO:0008652,GO:0009058,GO:0009314,GO:0009411,GO:0009416,GO:0009507,GO:0009532,GO:0009536,GO:0009555,GO:0009570,GO:0009628,GO:0009987,GO:0016053,GO:0016491,GO:0016614,GO:0016616,GO:0018130,GO:0019438,GO:0019752,GO:0032501,GO:…	ko:K00013	Histidinol_dh
MSTRG.10973.3	DKT	LEM3 (ligand-effect modulator 3) family / CDC50 family	-	-	-	CDC50
MSTRG.10999.3	U	Belongs to the syntaxin family	-	GO:0000149,GO:0001101,GO:0003674,GO:0005488,GO:0005515,GO:0005575,GO:0005622,GO:0005623,GO:0005737,GO:0005794,GO:0005802,GO:0005886,GO:0005911,GO:0006605,GO:0006612,GO:0006810,GO:0006833,GO:0006886,GO:0006887,GO:0006906,GO:0006950,GO:0006952,GO:0006996,GO:0008104,GO:0008150,GO:0009504,GO:0009506,GO:0009605,GO:0009607,GO:0009620,GO:0009719,GO:0009725,GO:0009737,GO:0009987,GO:0010033,GO:0010119,GO:…	ko:K08486	SNARE,Syntaxin
MSTRG.10999.3	D	ER-Golgi trafficking TRAPP I complex 85 kDa subunit	-	-	ko:K20305	TRAPPC-Trs85,TRAPPC9-Trs120
MSTRG.10999.4	D	ER-Golgi trafficking TRAPP I complex 85 kDa subunit	-	-	ko:K20305	TRAPPC-Trs85,TRAPPC9-Trs120
MSTRG.10999.4	U	Belongs to the syntaxin family	-	GO:0000149,GO:0001101,GO:0003674,GO:0005488,GO:0005515,GO:0005575,GO:0005622,GO:0005623,GO:0005737,GO:0005794,GO:0005802,GO:0005886,GO:0005911,GO:0006605,GO:0006612,GO:0006810,GO:0006833,GO:0006886,GO:0006887,GO:0006906,GO:0006950,GO:0006952,GO:0006996,GO:0008104,GO:0008150,GO:0009504,GO:0009506,GO:0009605,GO:0009607,GO:0009620,GO:0009719,GO:0009725,GO:0009737,GO:0009987,GO:0010033,GO:0010119,GO:…	ko:K08486	SNARE,Syntaxin
MSTRG.11010.2	T	EF-hand domain	CPK1	GO:0001101,GO:0003674,GO:0003824,GO:0004672,GO:0004674,GO:0004683,GO:0005488,GO:0005509,GO:0005515,GO:0005516,GO:0005575,GO:0005622,GO:0005623,GO:0005634,GO:0005737,GO:0005777,GO:0005778,GO:0005783,GO:0005789,GO:0006464,GO:0006468,GO:0006793,GO:0006796,GO:0006807,GO:0007154,GO:0007165,GO:0008150,GO:0008152,GO:0009719,GO:0009725,GO:0009737,GO:0009738,GO:0009755,GO:0009931,GO:0009987,GO:0010033,GO:…	ko:K13412	EF-hand_1,EF-hand_5,EF-hand_6,Pkinase
MSTRG.11010.3	T	EF-hand domain	CPK1	GO:0001101,GO:0003674,GO:0003824,GO:0004672,GO:0004674,GO:0004683,GO:0005488,GO:0005509,GO:0005515,GO:0005516,GO:0005575,GO:0005622,GO:0005623,GO:0005634,GO:0005737,GO:0005777,GO:0005778,GO:0005783,GO:0005789,GO:0006464,GO:0006468,GO:0006793,GO:0006796,GO:0006807,GO:0007154,GO:0007165,GO:0008150,GO:0008152,GO:0009719,GO:0009725,GO:0009737,GO:0009738,GO:0009755,GO:0009931,GO:0009987,GO:0010033,GO:…	ko:K13412	EF-hand_1,EF-hand_5,EF-hand_6,Pkinase
MSTRG.11030.3	F	aldehyde oxidase	-	GO:0000166,GO:0003674,GO:0003824,GO:0004031,GO:0005488,GO:0005575,GO:0005622,GO:0005623,GO:0005737,GO:0005829,GO:0008150,GO:0008152,GO:0009058,GO:0009850,GO:0009851,GO:0009987,GO:0010817,GO:0016491,GO:0016623,GO:0016903,GO:0018488,GO:0036094,GO:0042445,GO:0042446,GO:0043167,GO:0043168,GO:0043546,GO:0044237,GO:0044249,GO:0044424,GO:0044444,GO:0044464,GO:0048037,GO:0050302,GO:0050660,GO:0050662,GO:…	ko:K11817	Ald_Xan_dh_C,Ald_Xan_dh_C2,CO_deh_flav_C,FAD_binding_5,Fer2,Fer2_2
MSTRG.11030.9	F	aldehyde oxidase	-	GO:0000166,GO:0003674,GO:0003824,GO:0004031,GO:0005488,GO:0005575,GO:0005622,GO:0005623,GO:0005737,GO:0005829,GO:0008150,GO:0008152,GO:0009058,GO:0009850,GO:0009851,GO:0009987,GO:0010817,GO:0016491,GO:0016623,GO:0016903,GO:0018488,GO:0036094,GO:0042445,GO:0042446,GO:0043167,GO:0043168,GO:0043546,GO:0044237,GO:0044249,GO:0044424,GO:0044444,GO:0044464,GO:0048037,GO:0050302,GO:0050660,GO:0050662,GO:…	ko:K11817	Ald_Xan_dh_C,Ald_Xan_dh_C2,CO_deh_flav_C,FAD_binding_5,Fer2,Fer2_2
MSTRG.11030.9	F	CO dehydrogenase flavoprotein C-terminal domain	-	GO:0000166,GO:0003674,GO:0003824,GO:0004031,GO:0005488,GO:0005575,GO:0005622,GO:0005623,GO:0005737,GO:0005829,GO:0008150,GO:0008152,GO:0009058,GO:0009850,GO:0009851,GO:0009987,GO:0010817,GO:0016491,GO:0016623,GO:0016903,GO:0018488,GO:0036094,GO:0042445,GO:0042446,GO:0043167,GO:0043168,GO:0043546,GO:0044237,GO:0044249,GO:0044424,GO:0044444,GO:0044464,GO:0048037,GO:0050302,GO:0050660,GO:0050662,GO:…	ko:K09842,ko:K11817	Ald_Xan_dh_C,Ald_Xan_dh_C2,CO_deh_flav_C,FAD_binding_5,Fer2,Fer2_2
MSTRG.11043.1	D	BTB/POZ domain	-	GO:0001101,GO:0005575,GO:0005622,GO:0005623,GO:0005737,GO:0005829,GO:0006950,GO:0006970,GO:0007154,GO:0008150,GO:0009414,GO:0009415,GO:0009605,GO:0009628,GO:0009651,GO:0009987,GO:0009991,GO:0010035,GO:0031668,GO:0033554,GO:0042221,GO:0042631,GO:0044424,GO:0044444,GO:0044464,GO:0050896,GO:0051716,GO:0070887,GO:0071214,GO:0071229,GO:0071462,GO:0071470,GO:0071472,GO:0071496,GO:0104004,GO:1901700,GO:…	ko:K10523	BACK,BTB,MATH
MSTRG.11067.1	J	Acetyltransferase (GNAT) domain	-	-	-	Acetyltransf_3
MSTRG.11070.4	E	Glutamate dehydrogenase	GDH1	GO:0000166,GO:0003674,GO:0003824,GO:0004353,GO:0005488,GO:0005507,GO:0005524,GO:0005575,GO:0005622,GO:0005623,GO:0005737,GO:0005739,GO:0006807,GO:0006950,GO:0006970,GO:0006995,GO:0007154,GO:0008144,GO:0008150,GO:0008152,GO:0008270,GO:0009267,GO:0009314,GO:0009416,GO:0009605,GO:0009628,GO:0009642,GO:0009646,GO:0009651,GO:0009987,GO:0009991,GO:0010035,GO:0010038,GO:0016491,GO:0016638,GO:0016639,GO:…	ko:K00261	ELFV_dehydrog,ELFV_dehydrog_N
MSTRG.11089.1	S	PPR repeat family	-	-	-	PPR,PPR_1,PPR_2,PPR_3
MSTRG.11106.3	S	PDDEXK-like family of unknown function	-	-	-	PDDEXK_6
MSTRG.11110.3	S	Guanylate-binding protein, C-terminal domain	-	GO:0002376,GO:0003674,GO:0005488,GO:0005515,GO:0005575,GO:0005622,GO:0005623,GO:0005634,GO:0005737,GO:0005829,GO:0006950,GO:0006952,GO:0006955,GO:0008150,GO:0009987,GO:0010033,GO:0034097,GO:0034341,GO:0042221,GO:0042802,GO:0042803,GO:0043226,GO:0043227,GO:0043229,GO:0043231,GO:0044424,GO:0044444,GO:0044464,GO:0045087,GO:0046983,GO:0048471,GO:0050896,GO:0051716,GO:0070887,GO:0071310,GO:0071345,GO:…	ko:K20899	GBP,GBP_C
MSTRG.11111.1	K	DNA-binding transcription factor activity	-	GO:0001101,GO:0001678,GO:0003674,GO:0003700,GO:0005488,GO:0005515,GO:0005575,GO:0005622,GO:0005623,GO:0005634,GO:0006355,GO:0008150,GO:0009719,GO:0009725,GO:0009737,GO:0009743,GO:0009746,GO:0009749,GO:0009889,GO:0009987,GO:0010033,GO:0010468,GO:0010556,GO:0019219,GO:0019222,GO:0019725,GO:0031323,GO:0031326,GO:0032870,GO:0033500,GO:0033993,GO:0034284,GO:0042221,GO:0042592,GO:0042593,GO:0042802,GO:…	-	bZIP_1,bZIP_C
MSTRG.11125.6	K	DNA-binding transcription factor activity	-	GO:0001101,GO:0001678,GO:0003674,GO:0003700,GO:0005488,GO:0005515,GO:0005575,GO:0005622,GO:0005623,GO:0005634,GO:0006355,GO:0008150,GO:0009719,GO:0009725,GO:0009737,GO:0009743,GO:0009746,GO:0009749,GO:0009889,GO:0009987,GO:0010033,GO:0010468,GO:0010556,GO:0019219,GO:0019222,GO:0019725,GO:0031323,GO:0031326,GO:0032870,GO:0033500,GO:0033993,GO:0034284,GO:0042221,GO:0042592,GO:0042593,GO:0042802,GO:…	-	bZIP_1,bZIP_C
MSTRG.11125.8	K	DNA-binding transcription factor activity	-	GO:0001101,GO:0001678,GO:0003674,GO:0003700,GO:0005488,GO:0005515,GO:0005575,GO:0005622,GO:0005623,GO:0005634,GO:0006355,GO:0008150,GO:0009719,GO:0009725,GO:0009737,GO:0009743,GO:0009746,GO:0009749,GO:0009889,GO:0009987,GO:0010033,GO:0010468,GO:0010556,GO:0019219,GO:0019222,GO:0019725,GO:0031323,GO:0031326,GO:0032870,GO:0033500,GO:0033993,GO:0034284,GO:0042221,GO:0042592,GO:0042593,GO:0042802,GO:…	-	bZIP_1,bZIP_C
MSTRG.11137.1	U	May be involved in both secretory and endocytic intracellular trafficking in the endosomal prevacuolar compartments	-	GO:0005575,GO:0005622,GO:0005623,GO:0005737,GO:0005783,GO:0005794,GO:0006810,GO:0008150,GO:0012505,GO:0016192,GO:0043226,GO:0043227,GO:0043229,GO:0043231,GO:0044424,GO:0044444,GO:0044464,GO:0051179,GO:0051234	ko:K20359	PRA1
MSTRG.11142.1	K	Plant zinc cluster domain	-	-	-	Plant_zn_clust,WRKY
MSTRG.11158.1	S	Nodulin-like	-	-	-	MFS_1,Nodulin-like
MSTRG.11158.2	S	Nodulin-like	-	-	-	MFS_1,Nodulin-like
MSTRG.11158.3	S	Nodulin-like	-	-	-	MFS_1,Nodulin-like
MSTRG.11158.4	S	Nodulin-like	-	-	-	MFS_1,Nodulin-like
MSTRG.11158.5	S	Nodulin-like	-	-	-	MFS_1,Nodulin-like
MSTRG.11158.6	S	Nodulin-like	-	-	-	MFS_1,Nodulin-like
MSTRG.11158.7	S	Nodulin-like	-	-	-	MFS_1,Nodulin-like
MSTRG.11158.8	S	Nodulin-like	-	-	-	MFS_1,Nodulin-like
MSTRG.11158.9	S	Nodulin-like	-	-	-	MFS_1,Nodulin-like
MSTRG.11170.10	U	Plays a role in vesicular protein sorting	-	GO:0003674,GO:0005215,GO:0005575,GO:0005622,GO:0005623,GO:0005737,GO:0005768,GO:0005770,GO:0006810,GO:0006886,GO:0008104,GO:0008150,GO:0008565,GO:0012505,GO:0015031,GO:0015833,GO:0016020,GO:0016192,GO:0016197,GO:0016482,GO:0030904,GO:0031410,GO:0031982,GO:0032991,GO:0033036,GO:0034613,GO:0042147,GO:0042886,GO:0043226,GO:0043227,GO:0043229,GO:0044424,GO:0044425,GO:0044444,GO:0044464,GO:0045184,GO:…	ko:K18468	Vps35
MSTRG.11170.12	U	Plays a role in vesicular protein sorting	-	GO:0003674,GO:0005215,GO:0005575,GO:0005622,GO:0005623,GO:0005737,GO:0005768,GO:0005770,GO:0006810,GO:0006886,GO:0008104,GO:0008150,GO:0008565,GO:0012505,GO:0015031,GO:0015833,GO:0016020,GO:0016192,GO:0016197,GO:0016482,GO:0030904,GO:0031410,GO:0031982,GO:0032991,GO:0033036,GO:0034613,GO:0042147,GO:0042886,GO:0043226,GO:0043227,GO:0043229,GO:0044424,GO:0044425,GO:0044444,GO:0044464,GO:0045184,GO:…	ko:K18468	Vps35
MSTRG.11170.8	U	Plays a role in vesicular protein sorting	-	GO:0003674,GO:0005215,GO:0005575,GO:0005622,GO:0005623,GO:0005737,GO:0005768,GO:0005770,GO:0006810,GO:0006886,GO:0008104,GO:0008150,GO:0008565,GO:0012505,GO:0015031,GO:0015833,GO:0016020,GO:0016192,GO:0016197,GO:0016482,GO:0030904,GO:0031410,GO:0031982,GO:0032991,GO:0033036,GO:0034613,GO:0042147,GO:0042886,GO:0043226,GO:0043227,GO:0043229,GO:0044424,GO:0044425,GO:0044444,GO:0044464,GO:0045184,GO:…	ko:K18468	Vps35
MSTRG.11170.8	U	Vacuolar protein sorting-associated protein	-	GO:0003674,GO:0005215,GO:0005575,GO:0005622,GO:0005623,GO:0005737,GO:0005768,GO:0005770,GO:0005771,GO:0006810,GO:0006886,GO:0008104,GO:0008150,GO:0008565,GO:0010008,GO:0012505,GO:0015031,GO:0015833,GO:0016020,GO:0016192,GO:0016197,GO:0016482,GO:0030904,GO:0031090,GO:0031410,GO:0031982,GO:0032991,GO:0033036,GO:0034613,GO:0042147,GO:0042886,GO:0043226,GO:0043227,GO:0043229,GO:0043231,GO:0044422,GO:…	ko:K18468	Vps35
MSTRG.11170.9	U	Plays a role in vesicular protein sorting	-	GO:0003674,GO:0005215,GO:0005575,GO:0005622,GO:0005623,GO:0005737,GO:0005768,GO:0005770,GO:0006810,GO:0006886,GO:0008104,GO:0008150,GO:0008565,GO:0012505,GO:0015031,GO:0015833,GO:0016020,GO:0016192,GO:0016197,GO:0016482,GO:0030904,GO:0031410,GO:0031982,GO:0032991,GO:0033036,GO:0034613,GO:0042147,GO:0042886,GO:0043226,GO:0043227,GO:0043229,GO:0044424,GO:0044425,GO:0044444,GO:0044464,GO:0045184,GO:…	ko:K18468	Vps35
MSTRG.11172.1	S	Domain of unknown function (DUF569)	-	-	-	DUF569
MSTRG.11175.1	T	Protein kinase domain	-	GO:0003674,GO:0003824,GO:0004672,GO:0004674,GO:0005575,GO:0005623,GO:0005886,GO:0006464,GO:0006468,GO:0006793,GO:0006796,GO:0006807,GO:0007154,GO:0007165,GO:0007166,GO:0008150,GO:0008152,GO:0009987,GO:0016020,GO:0016301,GO:0016310,GO:0016740,GO:0016772,GO:0016773,GO:0019538,GO:0023052,GO:0036211,GO:0043170,GO:0043412,GO:0044237,GO:0044238,GO:0044260,GO:0044267,GO:0044464,GO:0050789,GO:0050794,GO:…	ko:K04733	GUB_WAK_bind,Pkinase,Pkinase_Tyr,WAK_assoc
MSTRG.11191.1	G	Galactosyltransferase	-	GO:0000003,GO:0003006,GO:0003674,GO:0003824,GO:0005575,GO:0005622,GO:0005623,GO:0005737,GO:0005768,GO:0005794,GO:0005802,GO:0006029,GO:0006464,GO:0006486,GO:0006493,GO:0006807,GO:0007275,GO:0008150,GO:0008152,GO:0008378,GO:0009058,GO:0009059,GO:0009100,GO:0009101,GO:0009507,GO:0009536,GO:0009653,GO:0009791,GO:0009888,GO:0009987,GO:0010015,GO:0010053,GO:0010054,GO:0010154,GO:0010191,GO:0010192,GO:…	ko:K20843	Gal-bind_lectin,Galactosyl_T
MSTRG.11193.1	-	-	-	-	-	DUF3883
MSTRG.11193.2	-	-	-	-	-	DUF3883
MSTRG.11193.3	-	-	-	-	-	DUF3883
MSTRG.11193.4	-	-	-	-	-	DUF3883
MSTRG.11193.6	-	-	-	-	-	DUF3883
MSTRG.11193.7	-	-	-	-	-	DUF3883
MSTRG.11193.8	-	-	-	-	-	DUF3883
MSTRG.11212.1	I	AMP-binding enzyme	-	GO:0005575,GO:0005622,GO:0005623,GO:0005737,GO:0005777,GO:0008150,GO:0008152,GO:0009850,GO:0009987,GO:0010817,GO:0042445,GO:0042579,GO:0043226,GO:0043227,GO:0043229,GO:0043231,GO:0044237,GO:0044424,GO:0044444,GO:0044464,GO:0065007,GO:0065008	-	ACAS_N,AMP-binding,AMP-binding_C
MSTRG.11216.2	S	Thioredoxin	APRL5	GO:0003674,GO:0003756,GO:0003824,GO:0005575,GO:0005622,GO:0005623,GO:0005737,GO:0005783,GO:0006457,GO:0006950,GO:0008150,GO:0009987,GO:0012505,GO:0016853,GO:0016860,GO:0016864,GO:0033554,GO:0034976,GO:0043226,GO:0043227,GO:0043229,GO:0043231,GO:0044424,GO:0044444,GO:0044464,GO:0050896,GO:0051716,GO:0140096	-	Thioredoxin
MSTRG.11216.3	S	Thioredoxin	APRL5	GO:0003674,GO:0003756,GO:0003824,GO:0005575,GO:0005622,GO:0005623,GO:0005737,GO:0005783,GO:0006457,GO:0006950,GO:0008150,GO:0009987,GO:0012505,GO:0016853,GO:0016860,GO:0016864,GO:0033554,GO:0034976,GO:0043226,GO:0043227,GO:0043229,GO:0043231,GO:0044424,GO:0044444,GO:0044464,GO:0050896,GO:0051716,GO:0140096	-	Thioredoxin
MSTRG.11216.4	S	Thioredoxin	APRL5	GO:0003674,GO:0003756,GO:0003824,GO:0005575,GO:0005622,GO:0005623,GO:0005737,GO:0005783,GO:0006457,GO:0006950,GO:0008150,GO:0009987,GO:0012505,GO:0016853,GO:0016860,GO:0016864,GO:0033554,GO:0034976,GO:0043226,GO:0043227,GO:0043229,GO:0043231,GO:0044424,GO:0044444,GO:0044464,GO:0050896,GO:0051716,GO:0140096	-	Thioredoxin
MSTRG.1122.3	S	WD domain, G-beta repeat	-	GO:0000003,GO:0001067,GO:0003006,GO:0003674,GO:0003676,GO:0003677,GO:0005488,GO:0005515,GO:0005575,GO:0005622,GO:0005623,GO:0005634,GO:0005654,GO:0005730,GO:0006325,GO:0006464,GO:0006479,GO:0006807,GO:0006950,GO:0006974,GO:0006996,GO:0007275,GO:0008150,GO:0008152,GO:0008213,GO:0009791,GO:0009987,GO:0010228,GO:0016043,GO:0016569,GO:0016570,GO:0016571,GO:0018022,GO:0018193,GO:0018205,GO:0019538,GO:…	ko:K14961	WD40
MSTRG.11242.1	S	Plastocyanin-like domain	-	-	-	Cu_bind_like
MSTRG.11291.1	S	Plant protein of unknown function (DUF639)	-	-	-	DUF639
MSTRG.11331.1	T	Belongs to the protein kinase superfamily	-	GO:0003674,GO:0003824,GO:0004672,GO:0005575,GO:0005622,GO:0005623,GO:0005737,GO:0006464,GO:0006468,GO:0006793,GO:0006796,GO:0006807,GO:0007154,GO:0007165,GO:0008150,GO:0008152,GO:0009987,GO:0016301,GO:0016310,GO:0016740,GO:0016772,GO:0016773,GO:0019538,GO:0023052,GO:0035556,GO:0036211,GO:0043170,GO:0043412,GO:0044237,GO:0044238,GO:0044260,GO:0044267,GO:0044424,GO:0044464,GO:0050789,GO:0050794,GO:…	-	Pkinase,Pkinase_Tyr
MSTRG.11353.1	-	-	-	-	-	-
MSTRG.11353.1	M	phagosome-lysosome fusion involved in apoptotic cell clearance	-	-	ko:K19026	Spatacsin_C
MSTRG.11353.2	M	phagosome-lysosome fusion involved in apoptotic cell clearance	-	-	ko:K19026	Spatacsin_C
MSTRG.11353.2	-	-	-	-	-	-
MSTRG.11353.3	M	phagosome-lysosome fusion involved in apoptotic cell clearance	-	-	ko:K19026	Spatacsin_C
MSTRG.11353.3	-	-	-	-	-	-
MSTRG.11353.4	M	phagosome-lysosome fusion involved in apoptotic cell clearance	-	-	ko:K19026	Spatacsin_C
MSTRG.11353.4	-	-	-	-	-	-
MSTRG.11353.5	-	-	-	-	-	-
MSTRG.11353.5	M	phagosome-lysosome fusion involved in apoptotic cell clearance	-	-	ko:K19026	Spatacsin_C
MSTRG.11353.6	M	phagosome-lysosome fusion involved in apoptotic cell clearance	-	-	ko:K19026	Spatacsin_C
MSTRG.11353.6	-	-	-	-	-	-
MSTRG.11353.7	M	phagosome-lysosome fusion involved in apoptotic cell clearance	-	-	ko:K19026	Spatacsin_C
MSTRG.11353.7	-	-	-	-	-	-
MSTRG.11366.1	P	Heavy-metal-associated domain	-	GO:0000003,GO:0003006,GO:0003674,GO:0005488,GO:0005575,GO:0005622,GO:0005623,GO:0005634,GO:0005737,GO:0006810,GO:0006811,GO:0006812,GO:0006873,GO:0006875,GO:0007275,GO:0008150,GO:0009653,GO:0009791,GO:0009908,GO:0009987,GO:0010015,GO:0010232,GO:0010233,GO:0019725,GO:0022414,GO:0022622,GO:0030001,GO:0030003,GO:0032501,GO:0032502,GO:0042592,GO:0043167,GO:0043169,GO:0043226,GO:0043227,GO:0043229,GO:…	-	HMA
MSTRG.11411.4	K	mTERF	-	-	ko:K15032	mTERF
MSTRG.11415.3	S	Protein of unknown function (DUF 659)	-	-	-	DUF659,Dimer_Tnp_hAT,zf-BED
MSTRG.11415.7	S	Protein of unknown function (DUF 659)	-	-	-	DUF659,Dimer_Tnp_hAT,zf-BED
MSTRG.11420.1	J	Ribosomal protein L30p/L7e	-	-	ko:K02907	Ribosomal_L30
MSTRG.11428.1	S	Mitotic-spindle organizing gamma-tubulin ring associated	-	GO:0000226,GO:0000278,GO:0000280,GO:0000775,GO:0000776,GO:0000923,GO:0000930,GO:0000931,GO:0003674,GO:0005488,GO:0005515,GO:0005575,GO:0005622,GO:0005623,GO:0005634,GO:0005635,GO:0005640,GO:0005694,GO:0005737,GO:0005815,GO:0005819,GO:0005828,GO:0005856,GO:0005874,GO:0005876,GO:0006323,GO:0006325,GO:0006333,GO:0006334,GO:0006336,GO:0006338,GO:0006996,GO:0007010,GO:0007017,GO:0007020,GO:0007049,GO:…	ko:K18633	MOZART1
MSTRG.11445.15	S	Defective in exine formation	-	GO:0003674,GO:0005488,GO:0005509,GO:0005575,GO:0005622,GO:0005623,GO:0005737,GO:0005783,GO:0007275,GO:0008150,GO:0009555,GO:0009653,GO:0009987,GO:0010208,GO:0010584,GO:0010927,GO:0012505,GO:0016020,GO:0016043,GO:0022607,GO:0030198,GO:0032501,GO:0032502,GO:0032989,GO:0043062,GO:0043167,GO:0043169,GO:0043226,GO:0043227,GO:0043229,GO:0043231,GO:0044085,GO:0044424,GO:0044444,GO:0044464,GO:0045229,GO:…	-	FG-GAP,VCBS
MSTRG.11445.3	S	Transcription termination factor nusG	-	-	-	KOW,NusG
MSTRG.11445.3	S	Defective in exine formation	-	GO:0003674,GO:0005488,GO:0005509,GO:0005575,GO:0005622,GO:0005623,GO:0005737,GO:0005783,GO:0007275,GO:0008150,GO:0009555,GO:0009653,GO:0009987,GO:0010208,GO:0010584,GO:0010927,GO:0012505,GO:0016020,GO:0016043,GO:0022607,GO:0030198,GO:0032501,GO:0032502,GO:0032989,GO:0043062,GO:0043167,GO:0043169,GO:0043226,GO:0043227,GO:0043229,GO:0043231,GO:0044085,GO:0044424,GO:0044444,GO:0044464,GO:0045229,GO:…	-	FG-GAP,VCBS
MSTRG.11483.6	G	Pectate lyase superfamily protein	-	-	-	Glyco_hydro_28
MSTRG.11486.3	S	Possibly involved in carbohydrate binding	-	GO:0001871,GO:0003674,GO:0003824,GO:0004553,GO:0005488,GO:0005575,GO:0005623,GO:0005886,GO:0016020,GO:0016787,GO:0016798,GO:0030246,GO:0030247,GO:0031224,GO:0031225,GO:0031226,GO:0044425,GO:0044459,GO:0044464,GO:0046658,GO:0071944	-	Glyco_hydro_17,X8
MSTRG.11491.1	G	Galactokinase galactose-binding signature	-	GO:0003674,GO:0003824,GO:0004335,GO:0005575,GO:0005622,GO:0005623,GO:0005737,GO:0005829,GO:0005975,GO:0005996,GO:0006012,GO:0006793,GO:0006796,GO:0008150,GO:0008152,GO:0009987,GO:0016301,GO:0016310,GO:0016740,GO:0016772,GO:0016773,GO:0019200,GO:0019318,GO:0044237,GO:0044238,GO:0044262,GO:0044281,GO:0044424,GO:0044444,GO:0044464,GO:0046835,GO:0071704	ko:K18674	GHMP_kinases_C,GHMP_kinases_N,GalKase_gal_bdg
MSTRG.11492.13	S	Cell division control protein 24, OB domain 2	-	-	-	CDC24_OB1,CDC24_OB2,CDC24_OB3
MSTRG.11492.16	S	Cell division control protein 24, OB domain 2	-	-	-	CDC24_OB1,CDC24_OB2,CDC24_OB3
MSTRG.11493.1	J	cysteine-tRNA ligase activity	-	GO:0000166,GO:0000741,GO:0003674,GO:0003824,GO:0004812,GO:0004817,GO:0005488,GO:0005524,GO:0005575,GO:0005622,GO:0005623,GO:0005737,GO:0005739,GO:0006082,GO:0006139,GO:0006399,GO:0006412,GO:0006417,GO:0006418,GO:0006423,GO:0006518,GO:0006520,GO:0006725,GO:0006807,GO:0006996,GO:0006997,GO:0007005,GO:0007006,GO:0007007,GO:0007275,GO:0008144,GO:0008150,GO:0008152,GO:0009058,GO:0009059,GO:0009507,GO:…	ko:K01883	DALR_2,tRNA-synt_1e,tRNA-synt_1g
MSTRG.11516.15	S	Protein of unknown function (DUF789)	-	-	-	DUF789
MSTRG.1152.31	S	Belongs to the cytochrome b5 family	-	GO:0003674,GO:0005488,GO:0005575,GO:0005576,GO:0005623,GO:0007275,GO:0007399,GO:0008150,GO:0009987,GO:0010720,GO:0012505,GO:0016020,GO:0020037,GO:0022008,GO:0030154,GO:0032501,GO:0032502,GO:0044464,GO:0045595,GO:0045597,GO:0045664,GO:0045666,GO:0046906,GO:0048037,GO:0048518,GO:0048522,GO:0048699,GO:0048731,GO:0048856,GO:0048869,GO:0050767,GO:0050769,GO:0050789,GO:0050793,GO:0050794,GO:0051094,GO:…	-	Cyt-b5
MSTRG.1152.35	S	Belongs to the cytochrome b5 family	-	GO:0003674,GO:0005488,GO:0005575,GO:0005576,GO:0005623,GO:0007275,GO:0007399,GO:0008150,GO:0009987,GO:0010720,GO:0012505,GO:0016020,GO:0020037,GO:0022008,GO:0030154,GO:0032501,GO:0032502,GO:0044464,GO:0045595,GO:0045597,GO:0045664,GO:0045666,GO:0046906,GO:0048037,GO:0048518,GO:0048522,GO:0048699,GO:0048731,GO:0048856,GO:0048869,GO:0050767,GO:0050769,GO:0050789,GO:0050793,GO:0050794,GO:0051094,GO:…	-	Cyt-b5
MSTRG.11521.1	S	Translocase of chloroplast 159/132, membrane anchor domain	-	GO:0003674,GO:0003824,GO:0003924,GO:0004888,GO:0004930,GO:0005488,GO:0005515,GO:0005575,GO:0005622,GO:0005623,GO:0005737,GO:0005829,GO:0006605,GO:0006810,GO:0006886,GO:0007154,GO:0007165,GO:0007186,GO:0008104,GO:0008150,GO:0009507,GO:0009526,GO:0009527,GO:0009536,GO:0009707,GO:0009941,GO:0009987,GO:0015031,GO:0015833,GO:0016020,GO:0016462,GO:0016787,GO:0016817,GO:0016818,GO:0017038,GO:0017111,GO:…	-	AIG1,TOC159_MAD
MSTRG.11531.2	J	Lysyl-tRNA synthetase	-	GO:0000003,GO:0003006,GO:0005575,GO:0005622,GO:0005623,GO:0005737,GO:0005739,GO:0007275,GO:0008150,GO:0009507,GO:0009536,GO:0009791,GO:0009908,GO:0022414,GO:0032501,GO:0032502,GO:0035670,GO:0043226,GO:0043227,GO:0043229,GO:0043231,GO:0044424,GO:0044444,GO:0044464,GO:0048367,GO:0048437,GO:0048438,GO:0048440,GO:0048467,GO:0048481,GO:0048608,GO:0048731,GO:0048827,GO:0048856,GO:0061458,GO:0090567,GO:…	ko:K04567	tRNA-synt_2,tRNA_anti-codon
MSTRG.11549.1	J	Elongation factor 2	-	-	ko:K03234	EFG_C,EFG_II,EFG_IV,GTP_EFTU,GTP_EFTU_D2
MSTRG.11554.1	S	Polyketide cyclase / dehydrase and lipid transport	-	-	-	Polyketide_cyc
MSTRG.11554.2	S	Polyketide cyclase / dehydrase and lipid transport	-	-	-	Polyketide_cyc
MSTRG.11556.1	T	Serine threonine-protein kinase	-	GO:0003674,GO:0003824,GO:0004672,GO:0004674,GO:0005488,GO:0005515,GO:0005516,GO:0005575,GO:0005623,GO:0005886,GO:0006464,GO:0006468,GO:0006793,GO:0006796,GO:0006807,GO:0008150,GO:0008152,GO:0009987,GO:0016020,GO:0016301,GO:0016310,GO:0016740,GO:0016772,GO:0016773,GO:0019538,GO:0036211,GO:0043170,GO:0043412,GO:0044237,GO:0044238,GO:0044260,GO:0044267,GO:0044464,GO:0071704,GO:0071944,GO:0140096,GO:…	-	B_lectin,PAN_2,Pkinase,S_locus_glycop
MSTRG.11556.3	T	Serine threonine-protein kinase	-	GO:0003674,GO:0003824,GO:0004672,GO:0004674,GO:0005488,GO:0005515,GO:0005516,GO:0005575,GO:0005623,GO:0005886,GO:0006464,GO:0006468,GO:0006793,GO:0006796,GO:0006807,GO:0008150,GO:0008152,GO:0009987,GO:0016020,GO:0016301,GO:0016310,GO:0016740,GO:0016772,GO:0016773,GO:0019538,GO:0036211,GO:0043170,GO:0043412,GO:0044237,GO:0044238,GO:0044260,GO:0044267,GO:0044464,GO:0071704,GO:0071944,GO:0140096,GO:…	-	B_lectin,PAN_2,Pkinase,S_locus_glycop
MSTRG.11579.11	S	isoform X1	-	-	-	ASCH
MSTRG.11579.4	S	isoform X1	-	-	-	ASCH
MSTRG.11579.5	S	isoform X1	-	-	-	ASCH
MSTRG.11579.9	S	isoform X1	-	-	-	ASCH
MSTRG.11603.4	T	Poly (ADP-ribose) glycohydrolase (PARG)	-	GO:0001101,GO:0003674,GO:0003824,GO:0004553,GO:0004649,GO:0006282,GO:0006950,GO:0006952,GO:0006970,GO:0006974,GO:0006979,GO:0008150,GO:0009414,GO:0009415,GO:0009605,GO:0009607,GO:0009620,GO:0009628,GO:0009987,GO:0010035,GO:0010118,GO:0016787,GO:0016798,GO:0019219,GO:0019222,GO:0031323,GO:0033554,GO:0042221,GO:0043207,GO:0048583,GO:0050789,GO:0050794,GO:0050832,GO:0050896,GO:0051052,GO:0051171,GO:…	ko:K07759	PARG_cat
MSTRG.11606.3	T	The B regulatory subunit might modulate substrate selectivity and catalytic activity, and also might direct the localization of the catalytic enzyme to a particular subcellular compartment	-	-	ko:K11584	B56
MSTRG.11606.5	T	The B regulatory subunit might modulate substrate selectivity and catalytic activity, and also might direct the localization of the catalytic enzyme to a particular subcellular compartment	-	-	ko:K11584	B56
MSTRG.11620.2	J	Mitochondrial GTPase that catalyzes the GTP-dependent ribosomal translocation step during translation elongation. During this step, the ribosome changes from the pre-translocational (PRE) to the post-translocational (POST) state as the newly formed A- site-bound peptidyl-tRNA and P-site-bound deacylated tRNA move to the P and E sites, respectively. Catalyzes the coordinated movement of the two tR…	-	GO:0000166,GO:0003674,GO:0003676,GO:0003723,GO:0003746,GO:0003824,GO:0003924,GO:0005488,GO:0005524,GO:0005575,GO:0005622,GO:0005623,GO:0005737,GO:0005739,GO:0006412,GO:0006414,GO:0006518,GO:0006807,GO:0008135,GO:0008144,GO:0008150,GO:0008152,GO:0009058,GO:0009059,GO:0009987,GO:0010035,GO:0010038,GO:0010467,GO:0016462,GO:0016787,GO:0016817,GO:0016818,GO:0017076,GO:0017111,GO:0019538,GO:0030554,GO:…	ko:K02355	EFG_C,EFG_II,EFG_IV,GTP_EFTU,GTP_EFTU_D2
MSTRG.11628.11	I	AMP-binding enzyme	AAE15	GO:0003674,GO:0003824,GO:0005575,GO:0005622,GO:0005623,GO:0005737,GO:0006082,GO:0006629,GO:0006631,GO:0006633,GO:0008150,GO:0008152,GO:0008610,GO:0008922,GO:0009058,GO:0009507,GO:0009526,GO:0009536,GO:0009941,GO:0009987,GO:0015645,GO:0016053,GO:0016874,GO:0016877,GO:0016878,GO:0019752,GO:0030497,GO:0031967,GO:0031975,GO:0032787,GO:0043226,GO:0043227,GO:0043229,GO:0043231,GO:0043436,GO:0044237,GO:…	ko:K01897	AMP-binding
MSTRG.1163.10	L	Helix-hairpin-helix class 2 (Pol1 family) motifs	-	GO:0006139,GO:0006259,GO:0006281,GO:0006725,GO:0006807,GO:0006950,GO:0006974,GO:0008150,GO:0008152,GO:0009266,GO:0009408,GO:0009628,GO:0009987,GO:0010213,GO:0033554,GO:0034641,GO:0043170,GO:0044237,GO:0044238,GO:0044260,GO:0046483,GO:0050896,GO:0051716,GO:0071704,GO:0090304,GO:1901360	ko:K10846	XPG_I,XPG_N
MSTRG.1163.8	L	Helix-hairpin-helix class 2 (Pol1 family) motifs	-	GO:0006139,GO:0006259,GO:0006281,GO:0006725,GO:0006807,GO:0006950,GO:0006974,GO:0008150,GO:0008152,GO:0009266,GO:0009408,GO:0009628,GO:0009987,GO:0010213,GO:0033554,GO:0034641,GO:0043170,GO:0044237,GO:0044238,GO:0044260,GO:0046483,GO:0050896,GO:0051716,GO:0071704,GO:0090304,GO:1901360	ko:K10846	XPG_I,XPG_N
MSTRG.11657.1	E	Aspartokinase	-	GO:0003674,GO:0003824,GO:0004072,GO:0005575,GO:0005622,GO:0005623,GO:0005737,GO:0006082,GO:0006520,GO:0006793,GO:0006796,GO:0006807,GO:0008150,GO:0008152,GO:0008652,GO:0009058,GO:0009507,GO:0009532,GO:0009536,GO:0009570,GO:0009987,GO:0016053,GO:0016301,GO:0016310,GO:0016740,GO:0016772,GO:0016774,GO:0019202,GO:0019752,GO:0043226,GO:0043227,GO:0043229,GO:0043231,GO:0043436,GO:0044237,GO:0044238,GO:…	ko:K00928	AA_kinase,ACT
MSTRG.11665.1	A	occurring C-terminal to leucine-rich repeats	-	GO:0000375,GO:0000377,GO:0000398,GO:0005575,GO:0005622,GO:0005623,GO:0005634,GO:0005654,GO:0005730,GO:0005737,GO:0005829,GO:0006139,GO:0006396,GO:0006397,GO:0006725,GO:0006807,GO:0006950,GO:0008150,GO:0008152,GO:0008380,GO:0009266,GO:0009409,GO:0009507,GO:0009536,GO:0009628,GO:0009987,GO:0010467,GO:0015030,GO:0016070,GO:0016071,GO:0016604,GO:0031974,GO:0031981,GO:0034641,GO:0043170,GO:0043226,GO:…	ko:K11092	LRR_9
MSTRG.11665.1	O	Glutaredoxin	-	GO:0003674,GO:0005215,GO:0005575,GO:0005622,GO:0005623,GO:0005737,GO:0006810,GO:0006811,GO:0006812,GO:0008150,GO:0009507,GO:0009526,GO:0009532,GO:0009536,GO:0009570,GO:0009941,GO:0015291,GO:0015297,GO:0022804,GO:0022857,GO:0031967,GO:0031975,GO:0043226,GO:0043227,GO:0043229,GO:0043231,GO:0044422,GO:0044424,GO:0044434,GO:0044435,GO:0044444,GO:0044446,GO:0044464,GO:0051179,GO:0051234,GO:0055085	ko:K07390	Glutaredoxin
MSTRG.11684.18	S	AFG1-like ATPase	-	-	ko:K18798	AFG1_ATPase
MSTRG.11684.3	S	AFG1-like ATPase	-	-	ko:K18798	AFG1_ATPase
MSTRG.11684.8	S	AFG1-like ATPase	-	-	ko:K18798	AFG1_ATPase
MSTRG.11684.9	S	AFG1-like ATPase	-	-	ko:K18798	AFG1_ATPase
MSTRG.11697.1	S	Transcription factor regulating root and shoot growth via Pin3	-	-	-	BRX,BRX_N
MSTRG.11700.1	K	GC-rich sequence DNA-binding factor-like protein	-	GO:0000122,GO:0000375,GO:0000377,GO:0000398,GO:0000976,GO:0000977,GO:0000978,GO:0000981,GO:0000982,GO:0000987,GO:0001012,GO:0001067,GO:0001078,GO:0001227,GO:0003674,GO:0003676,GO:0003677,GO:0003690,GO:0003700,GO:0005488,GO:0005575,GO:0005622,GO:0005623,GO:0005634,GO:0006139,GO:0006259,GO:0006260,GO:0006261,GO:0006355,GO:0006357,GO:0006396,GO:0006397,GO:0006417,GO:0006725,GO:0006807,GO:0007049,GO:…	ko:K13211	GCFC,NTR2
MSTRG.11700.2	K	GC-rich sequence DNA-binding factor-like protein	-	GO:0000122,GO:0000375,GO:0000377,GO:0000398,GO:0000976,GO:0000977,GO:0000978,GO:0000981,GO:0000982,GO:0000987,GO:0001012,GO:0001067,GO:0001078,GO:0001227,GO:0003674,GO:0003676,GO:0003677,GO:0003690,GO:0003700,GO:0005488,GO:0005575,GO:0005622,GO:0005623,GO:0005634,GO:0006139,GO:0006259,GO:0006260,GO:0006261,GO:0006355,GO:0006357,GO:0006396,GO:0006397,GO:0006417,GO:0006725,GO:0006807,GO:0007049,GO:…	ko:K13211	GCFC,NTR2
MSTRG.11705.2	A	Sof1-like domain	-	GO:0000151,GO:0000462,GO:0005575,GO:0005622,GO:0005623,GO:0005634,GO:0005730,GO:0006139,GO:0006364,GO:0006396,GO:0006725,GO:0006807,GO:0008150,GO:0008152,GO:0009987,GO:0010467,GO:0016070,GO:0016072,GO:0022613,GO:0030490,GO:0030684,GO:0031461,GO:0031974,GO:0031981,GO:0032040,GO:0032991,GO:0034470,GO:0034641,GO:0034660,GO:0042254,GO:0042274,GO:0043170,GO:0043226,GO:0043227,GO:0043228,GO:0043229,GO:…	ko:K11806	Sof1,WD40
MSTRG.11708.1	K	Heat stress transcription factor	HSF3	GO:0003674,GO:0003676,GO:0003677,GO:0003700,GO:0005488,GO:0005575,GO:0005622,GO:0005623,GO:0005634,GO:0006355,GO:0006950,GO:0008150,GO:0009266,GO:0009408,GO:0009628,GO:0009889,GO:0010468,GO:0010556,GO:0019219,GO:0019222,GO:0031323,GO:0031326,GO:0043226,GO:0043227,GO:0043229,GO:0043231,GO:0044424,GO:0044464,GO:0050789,GO:0050794,GO:0050896,GO:0051171,GO:0051252,GO:0060255,GO:0065007,GO:0080090,GO:…	ko:K09419	HSF_DNA-bind
MSTRG.11708.2	K	Heat stress transcription factor	HSF3	GO:0003674,GO:0003676,GO:0003677,GO:0003700,GO:0005488,GO:0005575,GO:0005622,GO:0005623,GO:0005634,GO:0006355,GO:0006950,GO:0008150,GO:0009266,GO:0009408,GO:0009628,GO:0009889,GO:0010468,GO:0010556,GO:0019219,GO:0019222,GO:0031323,GO:0031326,GO:0043226,GO:0043227,GO:0043229,GO:0043231,GO:0044424,GO:0044464,GO:0050789,GO:0050794,GO:0050896,GO:0051171,GO:0051252,GO:0060255,GO:0065007,GO:0080090,GO:…	ko:K09419	HSF_DNA-bind
MSTRG.1172.5	K	Domain that may be involved in binding ubiquitin-conjugating enzymes (UBCs)	-	GO:0005575,GO:0005622,GO:0005623,GO:0005634,GO:0005654,GO:0006139,GO:0006259,GO:0006281,GO:0006304,GO:0006307,GO:0006355,GO:0006725,GO:0006807,GO:0006950,GO:0006974,GO:0008150,GO:0008152,GO:0009889,GO:0009987,GO:0010468,GO:0010556,GO:0019219,GO:0019222,GO:0031323,GO:0031326,GO:0031974,GO:0031981,GO:0032991,GO:0033554,GO:0034641,GO:0035510,GO:0043170,GO:0043226,GO:0043227,GO:0043229,GO:0043231,GO:…	ko:K18667	CUE
MSTRG.1172.6	K	Domain that may be involved in binding ubiquitin-conjugating enzymes (UBCs)	-	GO:0005575,GO:0005622,GO:0005623,GO:0005634,GO:0005654,GO:0006139,GO:0006259,GO:0006281,GO:0006304,GO:0006307,GO:0006355,GO:0006725,GO:0006807,GO:0006950,GO:0006974,GO:0008150,GO:0008152,GO:0009889,GO:0009987,GO:0010468,GO:0010556,GO:0019219,GO:0019222,GO:0031323,GO:0031326,GO:0031974,GO:0031981,GO:0032991,GO:0033554,GO:0034641,GO:0035510,GO:0043170,GO:0043226,GO:0043227,GO:0043229,GO:0043231,GO:…	ko:K18667	CUE
MSTRG.1175.2	P	This magnesium-dependent enzyme catalyzes the hydrolysis of ATP coupled with the transport of calcium	-	-	ko:K01537	CaATP_NAI,Cation_ATPase,Cation_ATPase_C,Cation_ATPase_N,E1-E2_ATPase,Hydrolase,Hydrolase_3
MSTRG.11773.3	L	PPR repeat	-	-	ko:K17964	PPR,PPR_1,PPR_2,PPR_3
MSTRG.11777.20	S	LisH	-	GO:0000003,GO:0001101,GO:0001558,GO:0001666,GO:0003002,GO:0003006,GO:0005975,GO:0005976,GO:0006355,GO:0006950,GO:0006974,GO:0006979,GO:0007275,GO:0007389,GO:0008150,GO:0008152,GO:0009414,GO:0009415,GO:0009605,GO:0009607,GO:0009611,GO:0009617,GO:0009620,GO:0009624,GO:0009628,GO:0009636,GO:0009719,GO:0009725,GO:0009733,GO:0009791,GO:0009798,GO:0009845,GO:0009888,GO:0009889,GO:0009890,GO:0009892,GO:…	-	LisH,WD40
MSTRG.11777.21	S	LisH	-	GO:0000003,GO:0001101,GO:0001558,GO:0001666,GO:0003002,GO:0003006,GO:0005975,GO:0005976,GO:0006355,GO:0006950,GO:0006974,GO:0006979,GO:0007275,GO:0007389,GO:0008150,GO:0008152,GO:0009414,GO:0009415,GO:0009605,GO:0009607,GO:0009611,GO:0009617,GO:0009620,GO:0009624,GO:0009628,GO:0009636,GO:0009719,GO:0009725,GO:0009733,GO:0009791,GO:0009798,GO:0009845,GO:0009888,GO:0009889,GO:0009890,GO:0009892,GO:…	-	LisH,WD40
MSTRG.11777.22	S	LisH	-	GO:0000003,GO:0001101,GO:0001558,GO:0001666,GO:0003002,GO:0003006,GO:0005975,GO:0005976,GO:0006355,GO:0006950,GO:0006974,GO:0006979,GO:0007275,GO:0007389,GO:0008150,GO:0008152,GO:0009414,GO:0009415,GO:0009605,GO:0009607,GO:0009611,GO:0009617,GO:0009620,GO:0009624,GO:0009628,GO:0009636,GO:0009719,GO:0009725,GO:0009733,GO:0009791,GO:0009798,GO:0009845,GO:0009888,GO:0009889,GO:0009890,GO:0009892,GO:…	-	LisH,WD40
MSTRG.11784.2	S	Rhodanase C-terminal	-	-	-	Rhodanese,Rhodanese_C
MSTRG.11788.10	S	isoform X1	-	-	-	SLH
MSTRG.11788.8	S	isoform X1	-	-	-	SLH
MSTRG.11788.8	-	-	-	-	-	-
MSTRG.11788.9	S	isoform X1	-	-	-	SLH
MSTRG.11794.10	Q	Belongs to the ABC transporter superfamily. ABCG family. PDR (TC 3.A.1.205) subfamily	-	GO:0003674,GO:0003824,GO:0005215,GO:0005575,GO:0005623,GO:0005886,GO:0006810,GO:0008150,GO:0015399,GO:0015405,GO:0016020,GO:0016021,GO:0016462,GO:0016787,GO:0016817,GO:0016818,GO:0016887,GO:0017111,GO:0022804,GO:0022857,GO:0031224,GO:0042623,GO:0042626,GO:0043492,GO:0044425,GO:0044464,GO:0051179,GO:0051234,GO:0055085,GO:0071944	-	ABC2_membrane,ABC_tran,ABC_trans_N,PDR_assoc
MSTRG.11794.9	Q	Belongs to the ABC transporter superfamily. ABCG family. PDR (TC 3.A.1.205) subfamily	-	GO:0003674,GO:0003824,GO:0005215,GO:0005575,GO:0005623,GO:0005886,GO:0006810,GO:0008150,GO:0015399,GO:0015405,GO:0016020,GO:0016021,GO:0016462,GO:0016787,GO:0016817,GO:0016818,GO:0016887,GO:0017111,GO:0022804,GO:0022857,GO:0031224,GO:0042623,GO:0042626,GO:0043492,GO:0044425,GO:0044464,GO:0051179,GO:0051234,GO:0055085,GO:0071944	-	ABC2_membrane,ABC_tran,ABC_trans_N,PDR_assoc
MSTRG.11796.10	L	source UniProtKB	-	-	-	RVT_2,Retrotran_gag_2,rve
MSTRG.11796.10	T	Rab-GTPase-TBC domain	-	GO:0003674,GO:0005096,GO:0005488,GO:0005515,GO:0005575,GO:0005576,GO:0005622,GO:0005623,GO:0005737,GO:0006810,GO:0006886,GO:0008047,GO:0008104,GO:0008150,GO:0012505,GO:0015031,GO:0015833,GO:0017016,GO:0017137,GO:0019899,GO:0030234,GO:0030695,GO:0031267,GO:0031338,GO:0032879,GO:0033036,GO:0033043,GO:0034613,GO:0042886,GO:0043085,GO:0043087,GO:0043547,GO:0044093,GO:0044424,GO:0044464,GO:0045184,GO:…	ko:K20168	RabGAP-TBC
MSTRG.11796.6	T	Rab-GTPase-TBC domain	-	GO:0003674,GO:0005096,GO:0005488,GO:0005515,GO:0005575,GO:0005576,GO:0005622,GO:0005623,GO:0005737,GO:0006810,GO:0006886,GO:0008047,GO:0008104,GO:0008150,GO:0012505,GO:0015031,GO:0015833,GO:0017016,GO:0017137,GO:0019899,GO:0030234,GO:0030695,GO:0031267,GO:0031338,GO:0032879,GO:0033036,GO:0033043,GO:0034613,GO:0042886,GO:0043085,GO:0043087,GO:0043547,GO:0044093,GO:0044424,GO:0044464,GO:0045184,GO:…	ko:K20168	RabGAP-TBC
MSTRG.11796.9	T	Rab-GTPase-TBC domain	-	GO:0003674,GO:0005096,GO:0005488,GO:0005515,GO:0005575,GO:0005576,GO:0005622,GO:0005623,GO:0005737,GO:0006810,GO:0006886,GO:0008047,GO:0008104,GO:0008150,GO:0012505,GO:0015031,GO:0015833,GO:0017016,GO:0017137,GO:0019899,GO:0030234,GO:0030695,GO:0031267,GO:0031338,GO:0032879,GO:0033036,GO:0033043,GO:0034613,GO:0042886,GO:0043085,GO:0043087,GO:0043547,GO:0044093,GO:0044424,GO:0044464,GO:0045184,GO:…	ko:K20168	RabGAP-TBC
MSTRG.11796.9	L	source UniProtKB	-	-	-	RVT_2,Retrotran_gag_2,rve
MSTRG.11801.3	S	NPR1/NIM1 like defence protein C terminal	-	GO:0000151,GO:0002376,GO:0002682,GO:0002684,GO:0003674,GO:0005488,GO:0005515,GO:0005575,GO:0005622,GO:0005623,GO:0005634,GO:0005737,GO:0006508,GO:0006511,GO:0006807,GO:0006950,GO:0006952,GO:0006955,GO:0008144,GO:0008150,GO:0008152,GO:0009056,GO:0009057,GO:0009605,GO:0009607,GO:0009617,GO:0009620,GO:0009627,GO:0009814,GO:0009816,GO:0009817,GO:0009966,GO:0009987,GO:0010498,GO:0010646,GO:0019005,GO:…	ko:K14508	Ank,Ank_2,Ank_4,BTB,DUF3420,NPR1_like_C
MSTRG.11857.56	U	Clathrin is the major protein of the polyhedral coat of coated pits and vesicles	-	-	ko:K04646	Clathrin,Clathrin-link,Clathrin_H_link,Clathrin_propel
MSTRG.11857.61	U	Clathrin is the major protein of the polyhedral coat of coated pits and vesicles	-	-	ko:K04646	Clathrin,Clathrin-link,Clathrin_H_link,Clathrin_propel
MSTRG.11860.1	S	Plant protein of unknown function (DUF641)	-	-	-	DUF641
MSTRG.11860.2	S	Plant protein of unknown function (DUF641)	-	-	-	DUF641
MSTRG.11882.1	I	AMP-binding enzyme	LACS7	GO:0000302,GO:0001101,GO:0001676,GO:0003674,GO:0003824,GO:0004467,GO:0005575,GO:0005622,GO:0005623,GO:0005737,GO:0005777,GO:0006082,GO:0006629,GO:0006631,GO:0006950,GO:0006970,GO:0006979,GO:0008150,GO:0008152,GO:0009628,GO:0009651,GO:0009987,GO:0010035,GO:0010193,GO:0015645,GO:0016020,GO:0016405,GO:0016874,GO:0016877,GO:0016878,GO:0019752,GO:0032787,GO:0042221,GO:0042493,GO:0042579,GO:0043226,GO:…	ko:K01897	AMP-binding,AMP-binding_C
MSTRG.11882.11	I	AMP-binding enzyme	LACS7	GO:0000302,GO:0001101,GO:0001676,GO:0003674,GO:0003824,GO:0004467,GO:0005575,GO:0005622,GO:0005623,GO:0005737,GO:0005777,GO:0006082,GO:0006629,GO:0006631,GO:0006950,GO:0006970,GO:0006979,GO:0008150,GO:0008152,GO:0009628,GO:0009651,GO:0009987,GO:0010035,GO:0010193,GO:0015645,GO:0016020,GO:0016405,GO:0016874,GO:0016877,GO:0016878,GO:0019752,GO:0032787,GO:0042221,GO:0042493,GO:0042579,GO:0043226,GO:…	ko:K01897	AMP-binding,AMP-binding_C
MSTRG.11882.2	I	AMP-binding enzyme	LACS7	GO:0000302,GO:0001101,GO:0001676,GO:0003674,GO:0003824,GO:0004467,GO:0005575,GO:0005622,GO:0005623,GO:0005737,GO:0005777,GO:0006082,GO:0006629,GO:0006631,GO:0006950,GO:0006970,GO:0006979,GO:0008150,GO:0008152,GO:0009628,GO:0009651,GO:0009987,GO:0010035,GO:0010193,GO:0015645,GO:0016020,GO:0016405,GO:0016874,GO:0016877,GO:0016878,GO:0019752,GO:0032787,GO:0042221,GO:0042493,GO:0042579,GO:0043226,GO:…	ko:K01897	AMP-binding,AMP-binding_C
MSTRG.11888.1	T	RED-like protein N-terminal region	-	GO:0000075,GO:0000278,GO:0000375,GO:0000377,GO:0000398,GO:0005575,GO:0005622,GO:0005623,GO:0005634,GO:0005654,GO:0005681,GO:0005684,GO:0006139,GO:0006396,GO:0006397,GO:0006725,GO:0006807,GO:0007049,GO:0007088,GO:0007093,GO:0007094,GO:0007346,GO:0008104,GO:0008150,GO:0008152,GO:0008380,GO:0009987,GO:0010467,GO:0010564,GO:0010639,GO:0010948,GO:0010965,GO:0016070,GO:0016071,GO:0022402,GO:0030071,GO:…	ko:K13109	RED_C,RED_N
MSTRG.11894.3	E	2-isopropylmalate synthase	-	GO:0003674,GO:0003824,GO:0003852,GO:0005575,GO:0005622,GO:0005623,GO:0005737,GO:0006082,GO:0006520,GO:0006551,GO:0006807,GO:0008150,GO:0008152,GO:0008652,GO:0009058,GO:0009081,GO:0009082,GO:0009098,GO:0009507,GO:0009526,GO:0009532,GO:0009536,GO:0009570,GO:0009941,GO:0009987,GO:0016053,GO:0016740,GO:0016746,GO:0019752,GO:0031967,GO:0031975,GO:0043226,GO:0043227,GO:0043229,GO:0043231,GO:0043436,GO:…	ko:K01649	HMGL-like,LeuA_dimer
MSTRG.11913.12	O	Membrane-associated apoptosis protein	-	GO:0000902,GO:0000904,GO:0005575,GO:0005622,GO:0005623,GO:0005634,GO:0005737,GO:0005783,GO:0005789,GO:0006355,GO:0006996,GO:0007010,GO:0007015,GO:0008064,GO:0008150,GO:0009653,GO:0009825,GO:0009888,GO:0009889,GO:0009891,GO:0009893,GO:0009987,GO:0010026,GO:0010090,GO:0010468,GO:0010556,GO:0010557,GO:0010604,GO:0010628,GO:0010638,GO:0012505,GO:0016020,GO:0016043,GO:0016049,GO:0019219,GO:0019222,GO:…	ko:K05750	Nckap1
MSTRG.11918.1	T	NB-ARC domain	-	-	-	NB-ARC
MSTRG.11918.2	T	NB-ARC domain	-	-	-	NB-ARC
MSTRG.11918.27	T	NB-ARC domain	-	-	-	NB-ARC
MSTRG.11918.28	T	NB-ARC domain	-	-	-	NB-ARC
MSTRG.11918.29	T	NB-ARC domain	-	-	-	NB-ARC
MSTRG.11918.3	T	NB-ARC domain	-	-	-	NB-ARC
MSTRG.11918.4	T	NB-ARC domain	-	-	-	NB-ARC
MSTRG.11918.5	T	NB-ARC domain	-	-	-	NB-ARC
MSTRG.11918.8	T	NB-ARC domain	-	-	-	NB-ARC
MSTRG.11918.9	T	NB-ARC domain	-	-	-	NB-ARC
MSTRG.11924.4	A	Regulation of nuclear pre-mRNA domain-containing protein	-	-	ko:K15559	CTD_bind
MSTRG.1193.1	S	Elongator subunit Iki1	-	GO:0005575,GO:0005622,GO:0005623,GO:0032991,GO:0033588,GO:0044424,GO:0044464	-	Elong_Iki1
MSTRG.11934.5	E	Homoserine dehydrogenase	-	-	-	Homoserine_dh,NAD_binding_3
MSTRG.11956.2	G	Belongs to the GDA1 CD39 NTPase family	-	-	ko:K14641	GDA1_CD39
MSTRG.11956.3	G	Belongs to the GDA1 CD39 NTPase family	-	-	ko:K14641	GDA1_CD39
MSTRG.11956.4	G	Belongs to the GDA1 CD39 NTPase family	-	-	ko:K14641	GDA1_CD39
MSTRG.11959.6	G	Belongs to the glycosyltransferase 8 family	-	GO:0003674,GO:0003824,GO:0005575,GO:0005622,GO:0005623,GO:0005737,GO:0005768,GO:0005794,GO:0005802,GO:0008194,GO:0012505,GO:0016740,GO:0016757,GO:0016758,GO:0031410,GO:0031982,GO:0031984,GO:0043226,GO:0043227,GO:0043229,GO:0043231,GO:0044422,GO:0044424,GO:0044431,GO:0044444,GO:0044446,GO:0044464,GO:0047262,GO:0097708,GO:0098791	ko:K13648	Glyco_transf_8
MSTRG.11964.1	S	Pentacotripeptide-repeat region of PRORP	-	-	ko:K17710	PPR,PPR_1,PPR_2,PPR_3
MSTRG.11964.1	S	Encoded by	-	-	-	DUF659,Dimer_Tnp_hAT
MSTRG.11972.1	T	NB-ARC domain	-	-	-	NB-ARC
MSTRG.11972.2	T	NB-ARC domain	-	-	-	NB-ARC
MSTRG.11972.8	T	NB-ARC domain	-	-	-	NB-ARC
MSTRG.11978.1	Q	Belongs to the cytochrome P450 family	CYP51G1	GO:0003674,GO:0003824,GO:0004497,GO:0005575,GO:0005622,GO:0005623,GO:0005737,GO:0005783,GO:0005794,GO:0005886,GO:0006629,GO:0006694,GO:0008150,GO:0008152,GO:0008202,GO:0008398,GO:0008610,GO:0009058,GO:0012505,GO:0016020,GO:0016125,GO:0016126,GO:0016491,GO:0016705,GO:0016709,GO:0032451,GO:0043226,GO:0043227,GO:0043229,GO:0043231,GO:0044238,GO:0044424,GO:0044444,GO:0044464,GO:0055114,GO:0070988,GO:…	ko:K05917	p450
MSTRG.11981.1	T	disease resistance protein	-	-	-	NB-ARC
MSTRG.11983.1	S	Belongs to the NPH3 family	-	-	-	BTB,NPH3
MSTRG.11988.1	L	Reverse transcriptase (RNA-dependent DNA polymerase)	-	-	-	RVT_2
MSTRG.11988.2	L	Reverse transcriptase (RNA-dependent DNA polymerase)	-	-	-	RVT_2
MSTRG.11993.5	T	belongs to the protein kinase superfamily	-	GO:0003674,GO:0003824,GO:0004672,GO:0004674,GO:0005575,GO:0005622,GO:0005623,GO:0005737,GO:0005886,GO:0006464,GO:0006468,GO:0006793,GO:0006796,GO:0006807,GO:0006950,GO:0006952,GO:0008150,GO:0008152,GO:0009507,GO:0009532,GO:0009534,GO:0009535,GO:0009536,GO:0009570,GO:0009579,GO:0009605,GO:0009607,GO:0009617,GO:0009987,GO:0010275,GO:0016020,GO:0016043,GO:0016301,GO:0016310,GO:0016740,GO:0016772,GO:…	-	Pkinase,Stress-antifung
MSTRG.11994.18	T	disease resistance	-	-	ko:K12184	NB-ARC
MSTRG.11994.20	T	disease resistance	-	-	ko:K12184	NB-ARC
MSTRG.11994.21	T	disease resistance	-	-	ko:K12184	NB-ARC
MSTRG.11994.35	T	disease resistance	-	-	ko:K12184	NB-ARC
MSTRG.11994.4	T	disease resistance	-	-	ko:K12184	NB-ARC
MSTRG.11994.6	T	disease resistance	-	-	ko:K12184	NB-ARC
MSTRG.11994.7	T	disease resistance	-	-	ko:K12184	NB-ARC
MSTRG.12003.110	T	disease resistance	-	-	ko:K12184	NB-ARC
MSTRG.12003.111	T	disease resistance	-	-	ko:K12184	NB-ARC
MSTRG.12003.115	T	disease resistance	-	-	ko:K12184	NB-ARC
MSTRG.12003.116	T	disease resistance	-	-	ko:K12184	NB-ARC
MSTRG.12003.117	T	disease resistance	-	-	ko:K12184	NB-ARC
MSTRG.12003.118	T	disease resistance	-	-	ko:K12184	NB-ARC
MSTRG.12003.119	T	disease resistance	-	-	ko:K12184	NB-ARC
MSTRG.12003.120	T	disease resistance	-	-	ko:K12184	NB-ARC
MSTRG.12003.129	T	disease resistance	-	-	ko:K12184	NB-ARC
MSTRG.12003.136	T	disease resistance	-	-	ko:K12184	NB-ARC
MSTRG.12003.137	T	disease resistance	-	-	ko:K12184	NB-ARC
MSTRG.12003.140	T	disease resistance	-	-	ko:K12184	NB-ARC
MSTRG.12003.149	T	disease resistance	-	-	ko:K12184	NB-ARC
MSTRG.12003.154	T	disease resistance	-	-	ko:K12184	NB-ARC
MSTRG.12003.158	T	disease resistance	-	-	ko:K12184	NB-ARC
MSTRG.12003.159	T	disease resistance	-	-	ko:K12184	NB-ARC
MSTRG.12003.166	T	disease resistance	-	-	ko:K12184	NB-ARC
MSTRG.12003.167	T	disease resistance	-	-	ko:K12184	NB-ARC
MSTRG.12003.168	T	disease resistance	-	-	ko:K12184	NB-ARC
MSTRG.12003.169	T	disease resistance	-	-	ko:K12184	NB-ARC
MSTRG.12003.170	T	disease resistance	-	-	ko:K12184	NB-ARC
MSTRG.12003.79	T	disease resistance	-	-	ko:K12184	NB-ARC
MSTRG.12003.82	T	disease resistance	-	-	ko:K12184	NB-ARC
MSTRG.12003.86	T	disease resistance	-	-	ko:K12184	NB-ARC
MSTRG.12003.90	T	disease resistance	-	-	ko:K12184	NB-ARC
MSTRG.12003.92	T	disease resistance	-	-	ko:K12184	NB-ARC
MSTRG.12003.95	T	disease resistance	-	-	ko:K12184	NB-ARC
MSTRG.12003.96	T	disease resistance	-	-	ko:K12184	NB-ARC
MSTRG.12003.97	T	disease resistance	-	-	ko:K12184	NB-ARC
MSTRG.12012.1	-	-	-	-	-	zf-RVT
MSTRG.12012.1	S	DYW family of nucleic acid deaminases	-	GO:0000959,GO:0003674,GO:0003676,GO:0003723,GO:0003824,GO:0004518,GO:0004519,GO:0005488,GO:0005575,GO:0005622,GO:0005623,GO:0005737,GO:0005739,GO:0006139,GO:0006725,GO:0006807,GO:0008150,GO:0008152,GO:0009451,GO:0009987,GO:0016070,GO:0016071,GO:0016553,GO:0016554,GO:0016556,GO:0016787,GO:0016788,GO:0034641,GO:0043170,GO:0043226,GO:0043227,GO:0043229,GO:0043231,GO:0043412,GO:0044237,GO:0044238,GO:…	-	DYW_deaminase,PPR,PPR_2
MSTRG.12020.1	J	Elongation factor P, C-terminal	-	-	ko:K02356	EFP,EFP_N,Elong-fact-P_C
MSTRG.12065.4	P	Heavy-metal-associated domain	-	-	-	HMA
MSTRG.12065.6	P	Heavy-metal-associated domain	-	-	-	HMA
MSTRG.12086.1	BK	PHD zinc finger	-	GO:0000122,GO:0000228,GO:0000785,GO:0000790,GO:0003674,GO:0003676,GO:0003677,GO:0005488,GO:0005515,GO:0005575,GO:0005622,GO:0005623,GO:0005634,GO:0005654,GO:0005694,GO:0005737,GO:0006139,GO:0006325,GO:0006338,GO:0006351,GO:0006355,GO:0006357,GO:0006725,GO:0006807,GO:0006996,GO:0007154,GO:0007165,GO:0007275,GO:0007399,GO:0007417,GO:0007420,GO:0008134,GO:0008150,GO:0008152,GO:0009058,GO:0009059,GO:…	-	DDT,PHD,WHIM1
MSTRG.12086.2	BK	PHD zinc finger	-	GO:0000122,GO:0000228,GO:0000785,GO:0000790,GO:0003674,GO:0003676,GO:0003677,GO:0005488,GO:0005515,GO:0005575,GO:0005622,GO:0005623,GO:0005634,GO:0005654,GO:0005694,GO:0005737,GO:0006139,GO:0006325,GO:0006338,GO:0006351,GO:0006355,GO:0006357,GO:0006725,GO:0006807,GO:0006996,GO:0007154,GO:0007165,GO:0007275,GO:0007399,GO:0007417,GO:0007420,GO:0008134,GO:0008150,GO:0008152,GO:0009058,GO:0009059,GO:…	-	DDT,PHD,WHIM1
MSTRG.12091.2	T	Disease resistance protein RPM1	-	-	-	NB-ARC
MSTRG.12119.2	S	Pentacotripeptide-repeat region of PRORP	-	GO:0003674,GO:0003676,GO:0003723,GO:0003824,GO:0004518,GO:0004519,GO:0005488,GO:0005575,GO:0005622,GO:0005623,GO:0006139,GO:0006725,GO:0006807,GO:0008150,GO:0008152,GO:0009451,GO:0009987,GO:0016070,GO:0016787,GO:0016788,GO:0034641,GO:0043170,GO:0043226,GO:0043227,GO:0043229,GO:0043231,GO:0043412,GO:0044237,GO:0044238,GO:0044424,GO:0044464,GO:0046483,GO:0071704,GO:0090304,GO:0090305,GO:0097159,GO:…	-	PPR,PPR_2,PPR_3
MSTRG.12119.3	S	Pentacotripeptide-repeat region of PRORP	-	GO:0003674,GO:0003676,GO:0003723,GO:0003824,GO:0004518,GO:0004519,GO:0005488,GO:0005575,GO:0005622,GO:0005623,GO:0006139,GO:0006725,GO:0006807,GO:0008150,GO:0008152,GO:0009451,GO:0009987,GO:0016070,GO:0016787,GO:0016788,GO:0034641,GO:0043170,GO:0043226,GO:0043227,GO:0043229,GO:0043231,GO:0043412,GO:0044237,GO:0044238,GO:0044424,GO:0044464,GO:0046483,GO:0071704,GO:0090304,GO:0090305,GO:0097159,GO:…	-	PPR,PPR_2,PPR_3
MSTRG.12123.2	K	DNA-binding transcription factor activity	-	GO:0000003,GO:0002237,GO:0003006,GO:0003674,GO:0003676,GO:0003677,GO:0003700,GO:0005488,GO:0005515,GO:0005575,GO:0005622,GO:0005623,GO:0005634,GO:0006355,GO:0007154,GO:0007165,GO:0007275,GO:0008150,GO:0009605,GO:0009607,GO:0009617,GO:0009791,GO:0009889,GO:0009908,GO:0009987,GO:0010033,GO:0010468,GO:0010556,GO:0019219,GO:0019222,GO:0022414,GO:0023052,GO:0031323,GO:0031326,GO:0032501,GO:0032502,GO:…	ko:K14431	DOG1,bZIP_1
MSTRG.12123.3	K	DNA-binding transcription factor activity	-	GO:0000003,GO:0002237,GO:0003006,GO:0003674,GO:0003676,GO:0003677,GO:0003700,GO:0005488,GO:0005515,GO:0005575,GO:0005622,GO:0005623,GO:0005634,GO:0006355,GO:0007154,GO:0007165,GO:0007275,GO:0008150,GO:0009605,GO:0009607,GO:0009617,GO:0009791,GO:0009889,GO:0009908,GO:0009987,GO:0010033,GO:0010468,GO:0010556,GO:0019219,GO:0019222,GO:0022414,GO:0023052,GO:0031323,GO:0031326,GO:0032501,GO:0032502,GO:…	ko:K14431	DOG1,bZIP_1
MSTRG.12126.1	T	regulation of asymmetric cell division	CR4	GO:0000003,GO:0003006,GO:0003674,GO:0003824,GO:0004672,GO:0004888,GO:0005488,GO:0005515,GO:0005575,GO:0005622,GO:0005623,GO:0005737,GO:0005768,GO:0005770,GO:0005771,GO:0005886,GO:0005911,GO:0006464,GO:0006468,GO:0006793,GO:0006796,GO:0006807,GO:0007154,GO:0007165,GO:0007275,GO:0008150,GO:0008152,GO:0009506,GO:0009653,GO:0009786,GO:0009790,GO:0009791,GO:0009793,GO:0009908,GO:0009986,GO:0009987,GO:…	ko:K04730	Pkinase,Pkinase_Tyr,RCC1_2,TNFR_c6
MSTRG.12151.1	E	The glycine cleavage system catalyzes the degradation of glycine	-	GO:0000166,GO:0001505,GO:0003674,GO:0005488,GO:0005524,GO:0005575,GO:0005576,GO:0005622,GO:0005623,GO:0005737,GO:0005739,GO:0006082,GO:0006520,GO:0006544,GO:0006546,GO:0006807,GO:0008144,GO:0008150,GO:0008152,GO:0009056,GO:0009063,GO:0009069,GO:0009071,GO:0009507,GO:0009526,GO:0009532,GO:0009534,GO:0009536,GO:0009570,GO:0009579,GO:0009941,GO:0009987,GO:0010035,GO:0010038,GO:0016054,GO:0017076,GO:…	ko:K00281	GDC-P
MSTRG.12153.1	L	Endonuclease that specifically degrades the RNA of RNA- DNA hybrids	-	GO:0003674,GO:0003824,GO:0004518,GO:0004519,GO:0004521,GO:0004523,GO:0004540,GO:0005575,GO:0005622,GO:0005623,GO:0006139,GO:0006259,GO:0006260,GO:0006261,GO:0006271,GO:0006273,GO:0006281,GO:0006298,GO:0006401,GO:0006725,GO:0006807,GO:0006950,GO:0006974,GO:0008150,GO:0008152,GO:0009056,GO:0009057,GO:0009058,GO:0009059,GO:0009987,GO:0016070,GO:0016787,GO:0016788,GO:0016891,GO:0016893,GO:0019439,GO:…	ko:K10743	RNase_HII
MSTRG.12181.2	S	domain in TBC and LysM domain containing proteins	-	-	-	TLD
MSTRG.122.12	GV	Glycogen recognition site of AMP-activated protein kinase	SEX4	GO:0000272,GO:0001871,GO:0003674,GO:0003824,GO:0005488,GO:0005575,GO:0005622,GO:0005623,GO:0005737,GO:0005975,GO:0005976,GO:0005982,GO:0005983,GO:0006073,GO:0006793,GO:0006796,GO:0008150,GO:0008152,GO:0009056,GO:0009057,GO:0009251,GO:0009507,GO:0009532,GO:0009536,GO:0009570,GO:0009987,GO:0016052,GO:0016311,GO:0016787,GO:0016788,GO:0016791,GO:0019203,GO:0030246,GO:0030247,GO:0042578,GO:0043170,GO:…	-	AMPK1_CBM,DSPc
MSTRG.122.13	GV	Glycogen recognition site of AMP-activated protein kinase	SEX4	GO:0000272,GO:0001871,GO:0003674,GO:0003824,GO:0005488,GO:0005575,GO:0005622,GO:0005623,GO:0005737,GO:0005975,GO:0005976,GO:0005982,GO:0005983,GO:0006073,GO:0006793,GO:0006796,GO:0008150,GO:0008152,GO:0009056,GO:0009057,GO:0009251,GO:0009507,GO:0009532,GO:0009536,GO:0009570,GO:0009987,GO:0016052,GO:0016311,GO:0016787,GO:0016788,GO:0016791,GO:0019203,GO:0030246,GO:0030247,GO:0042578,GO:0043170,GO:…	-	AMPK1_CBM,DSPc
MSTRG.122.18	GV	Glycogen recognition site of AMP-activated protein kinase	SEX4	GO:0000272,GO:0001871,GO:0003674,GO:0003824,GO:0005488,GO:0005575,GO:0005622,GO:0005623,GO:0005737,GO:0005975,GO:0005976,GO:0005982,GO:0005983,GO:0006073,GO:0006793,GO:0006796,GO:0008150,GO:0008152,GO:0009056,GO:0009057,GO:0009251,GO:0009507,GO:0009532,GO:0009536,GO:0009570,GO:0009987,GO:0016052,GO:0016311,GO:0016787,GO:0016788,GO:0016791,GO:0019203,GO:0030246,GO:0030247,GO:0042578,GO:0043170,GO:…	-	AMPK1_CBM,DSPc
MSTRG.12205.1	K	E2F transcription factor CC-MB domain	E2F3	GO:0000902,GO:0000904,GO:0003674,GO:0003676,GO:0003677,GO:0003700,GO:0005488,GO:0005575,GO:0005622,GO:0005623,GO:0005634,GO:0005737,GO:0006355,GO:0008150,GO:0008284,GO:0009653,GO:0009719,GO:0009725,GO:0009733,GO:0009888,GO:0009889,GO:0009891,GO:0009893,GO:0009987,GO:0010026,GO:0010033,GO:0010090,GO:0010468,GO:0010556,GO:0010557,GO:0010604,GO:0010628,GO:0016043,GO:0019219,GO:0019222,GO:0030154,GO:…	ko:K06620,ko:K12590	E2F_CC-MB,E2F_TDP
MSTRG.12242.1	S	A Receptor for Ubiquitination Targets	-	-	-	F-box,FBA_3
MSTRG.12244.3	S	A Receptor for Ubiquitination Targets	-	-	-	F-box,FBA_3
MSTRG.12264.2	T	Serine threonine-protein kinase	-	GO:0003674,GO:0003824,GO:0004672,GO:0004674,GO:0005488,GO:0005515,GO:0005516,GO:0005575,GO:0005623,GO:0005886,GO:0006464,GO:0006468,GO:0006793,GO:0006796,GO:0006807,GO:0008150,GO:0008152,GO:0009987,GO:0016020,GO:0016301,GO:0016310,GO:0016740,GO:0016772,GO:0016773,GO:0019538,GO:0036211,GO:0043170,GO:0043412,GO:0044237,GO:0044238,GO:0044260,GO:0044267,GO:0044464,GO:0071704,GO:0071944,GO:0140096,GO:…	-	B_lectin,PAN_2,Pkinase,Pkinase_Tyr,S_locus_glycop
MSTRG.12267.3	K	TFIIS helical bundle-like domain	-	GO:0005575,GO:0005622,GO:0005623,GO:0005634,GO:0005654,GO:0005737,GO:0005829,GO:0006139,GO:0006351,GO:0006354,GO:0006366,GO:0006368,GO:0006725,GO:0006807,GO:0008023,GO:0008150,GO:0008152,GO:0009058,GO:0009059,GO:0009987,GO:0010467,GO:0016070,GO:0018130,GO:0019438,GO:0031974,GO:0031981,GO:0032774,GO:0032991,GO:0034641,GO:0034645,GO:0034654,GO:0043170,GO:0043226,GO:0043227,GO:0043229,GO:0043231,GO:…	-	Med26
MSTRG.12267.4	K	TFIIS helical bundle-like domain	-	GO:0005575,GO:0005622,GO:0005623,GO:0005634,GO:0005654,GO:0005737,GO:0005829,GO:0006139,GO:0006351,GO:0006354,GO:0006366,GO:0006368,GO:0006725,GO:0006807,GO:0008023,GO:0008150,GO:0008152,GO:0009058,GO:0009059,GO:0009987,GO:0010467,GO:0016070,GO:0018130,GO:0019438,GO:0031974,GO:0031981,GO:0032774,GO:0032991,GO:0034641,GO:0034645,GO:0034654,GO:0043170,GO:0043226,GO:0043227,GO:0043229,GO:0043231,GO:…	-	Med26
MSTRG.1227.1	S	Protein of unknown function (DUF677)	-	-	-	DUF677
MSTRG.12276.12	L	Protein FAM135	-	GO:0003674,GO:0003824,GO:0004856,GO:0005975,GO:0005996,GO:0005997,GO:0006793,GO:0006796,GO:0008150,GO:0008152,GO:0009987,GO:0016301,GO:0016310,GO:0016740,GO:0016772,GO:0016773,GO:0019200,GO:0019321,GO:0044237,GO:0044238,GO:0044262,GO:0044281,GO:0046835,GO:0071704	-	DUF3657,DUF676
MSTRG.12276.3	L	Protein FAM135	-	GO:0003674,GO:0003824,GO:0004856,GO:0005975,GO:0005996,GO:0005997,GO:0006793,GO:0006796,GO:0008150,GO:0008152,GO:0009987,GO:0016301,GO:0016310,GO:0016740,GO:0016772,GO:0016773,GO:0019200,GO:0019321,GO:0044237,GO:0044238,GO:0044262,GO:0044281,GO:0046835,GO:0071704	-	DUF3657,DUF676
MSTRG.12276.4	L	Protein FAM135	-	GO:0003674,GO:0003824,GO:0004856,GO:0005975,GO:0005996,GO:0005997,GO:0006793,GO:0006796,GO:0008150,GO:0008152,GO:0009987,GO:0016301,GO:0016310,GO:0016740,GO:0016772,GO:0016773,GO:0019200,GO:0019321,GO:0044237,GO:0044238,GO:0044262,GO:0044281,GO:0046835,GO:0071704	-	DUF3657,DUF676
MSTRG.12276.8	L	Protein FAM135	-	GO:0003674,GO:0003824,GO:0004856,GO:0005975,GO:0005996,GO:0005997,GO:0006793,GO:0006796,GO:0008150,GO:0008152,GO:0009987,GO:0016301,GO:0016310,GO:0016740,GO:0016772,GO:0016773,GO:0019200,GO:0019321,GO:0044237,GO:0044238,GO:0044262,GO:0044281,GO:0046835,GO:0071704	-	DUF3657,DUF676
MSTRG.12279.1	S	Belongs to the TUB family	-	GO:0003674,GO:0003700,GO:0005488,GO:0005543,GO:0005575,GO:0005622,GO:0005623,GO:0005634,GO:0005737,GO:0005829,GO:0005886,GO:0006355,GO:0008150,GO:0008289,GO:0009536,GO:0009605,GO:0009607,GO:0009620,GO:0009889,GO:0010468,GO:0010556,GO:0016020,GO:0019219,GO:0019222,GO:0031323,GO:0031326,GO:0035091,GO:0043167,GO:0043168,GO:0043207,GO:0043226,GO:0043227,GO:0043229,GO:0043231,GO:0044424,GO:0044444,GO:…	ko:K19600	F-box,Tub
MSTRG.12279.11	S	Belongs to the TUB family	-	GO:0003674,GO:0003700,GO:0005488,GO:0005543,GO:0005575,GO:0005622,GO:0005623,GO:0005634,GO:0005737,GO:0005829,GO:0005886,GO:0006355,GO:0008150,GO:0008289,GO:0009536,GO:0009605,GO:0009607,GO:0009620,GO:0009889,GO:0010468,GO:0010556,GO:0016020,GO:0019219,GO:0019222,GO:0031323,GO:0031326,GO:0035091,GO:0043167,GO:0043168,GO:0043207,GO:0043226,GO:0043227,GO:0043229,GO:0043231,GO:0044424,GO:0044444,GO:…	ko:K19600	F-box,Tub
MSTRG.12279.12	S	Belongs to the TUB family	-	GO:0003674,GO:0003700,GO:0005488,GO:0005543,GO:0005575,GO:0005622,GO:0005623,GO:0005634,GO:0005737,GO:0005829,GO:0005886,GO:0006355,GO:0008150,GO:0008289,GO:0009536,GO:0009605,GO:0009607,GO:0009620,GO:0009889,GO:0010468,GO:0010556,GO:0016020,GO:0019219,GO:0019222,GO:0031323,GO:0031326,GO:0035091,GO:0043167,GO:0043168,GO:0043207,GO:0043226,GO:0043227,GO:0043229,GO:0043231,GO:0044424,GO:0044444,GO:…	ko:K19600	F-box,Tub
MSTRG.12279.17	S	Myb/SANT-like DNA-binding domain	-	-	-	Myb_DNA-bind_4
MSTRG.12279.18	S	Myb/SANT-like DNA-binding domain	-	-	-	Myb_DNA-bind_4
MSTRG.12297.4	H	5-formyltetrahydrofolate cyclo-ligase family	-	GO:0005575,GO:0005622,GO:0005623,GO:0005737,GO:0006403,GO:0008150,GO:0008298,GO:0009507,GO:0009536,GO:0033036,GO:0043226,GO:0043227,GO:0043229,GO:0043231,GO:0044424,GO:0044444,GO:0044464,GO:0051179,GO:0051641,GO:0070727	ko:K01934	5-FTHF_cyc-lig
MSTRG.12310.9	L	transposition, RNA-mediated	-	-	-	RVP_2,RVT_1,Retrotrans_gag,rve,zf-H2C2
MSTRG.12311.7	I	AMP-binding enzyme	LACS9	GO:0001676,GO:0003674,GO:0003824,GO:0004467,GO:0005575,GO:0005622,GO:0005623,GO:0005737,GO:0006082,GO:0006629,GO:0006631,GO:0008150,GO:0008152,GO:0009507,GO:0009526,GO:0009536,GO:0009941,GO:0009987,GO:0015645,GO:0016020,GO:0016405,GO:0016874,GO:0016877,GO:0016878,GO:0019752,GO:0031967,GO:0031975,GO:0032787,GO:0043226,GO:0043227,GO:0043229,GO:0043231,GO:0043436,GO:0044237,GO:0044238,GO:0044255,GO:…	ko:K01897	AMP-binding
MSTRG.12313.2	K	zinc finger binding to DNA consensus sequence [AT]GATA[AG]	-	-	-	GATA
MSTRG.12315.1	J	Amidase	-	-	-	Amidase
MSTRG.12315.4	J	Amidase	-	-	-	Amidase
MSTRG.12315.8	J	Amidase	-	-	-	Amidase
MSTRG.12315.9	J	Amidase	-	-	-	Amidase
MSTRG.12344.12	K	zinc finger	STOP1	GO:0003674,GO:0003700,GO:0005575,GO:0005622,GO:0005623,GO:0005634,GO:0006355,GO:0006950,GO:0008150,GO:0009268,GO:0009628,GO:0009889,GO:0009891,GO:0009893,GO:0009987,GO:0010035,GO:0010038,GO:0010044,GO:0010447,GO:0010468,GO:0010556,GO:0010557,GO:0010604,GO:0010628,GO:0019219,GO:0019222,GO:0031323,GO:0031325,GO:0031326,GO:0031328,GO:0033554,GO:0042221,GO:0043226,GO:0043227,GO:0043229,GO:0043231,GO:…	-	zf-met
MSTRG.12346.3	T	EF-hand domain	CDPK9	GO:0001101,GO:0003674,GO:0003824,GO:0004672,GO:0004674,GO:0004683,GO:0005488,GO:0005515,GO:0005516,GO:0005575,GO:0005622,GO:0005623,GO:0005634,GO:0005737,GO:0006464,GO:0006468,GO:0006793,GO:0006796,GO:0006807,GO:0007154,GO:0007165,GO:0008150,GO:0008152,GO:0009719,GO:0009725,GO:0009737,GO:0009738,GO:0009755,GO:0009931,GO:0009987,GO:0010033,GO:0010857,GO:0016301,GO:0016310,GO:0016740,GO:0016772,GO:…	ko:K13412	EF-hand_1,EF-hand_5,EF-hand_6,Pkinase
MSTRG.12354.4	J	Belongs to the tRNA nucleotidyltransferase poly(A) polymerase family	-	-	-	PolyA_pol,PolyA_pol_RNAbd
MSTRG.12354.5	J	Belongs to the tRNA nucleotidyltransferase poly(A) polymerase family	-	-	-	PolyA_pol,PolyA_pol_RNAbd
MSTRG.12375.3	E	Belongs to the peroxidase family	-	GO:0000302,GO:0003674,GO:0003824,GO:0004130,GO:0004601,GO:0005575,GO:0005622,GO:0005623,GO:0005737,GO:0006950,GO:0006979,GO:0008150,GO:0008152,GO:0009056,GO:0009507,GO:0009536,GO:0009636,GO:0009987,GO:0016209,GO:0016491,GO:0016684,GO:0016999,GO:0017001,GO:0017144,GO:0033554,GO:0034599,GO:0042221,GO:0042737,GO:0042743,GO:0042744,GO:0043226,GO:0043227,GO:0043229,GO:0043231,GO:0044237,GO:0044248,GO:…	ko:K00434	peroxidase
MSTRG.12375.4	E	Belongs to the peroxidase family	-	GO:0000302,GO:0003674,GO:0003824,GO:0004130,GO:0004601,GO:0005575,GO:0005622,GO:0005623,GO:0005737,GO:0006950,GO:0006979,GO:0008150,GO:0008152,GO:0009056,GO:0009507,GO:0009536,GO:0009636,GO:0009987,GO:0016209,GO:0016491,GO:0016684,GO:0016999,GO:0017001,GO:0017144,GO:0033554,GO:0034599,GO:0042221,GO:0042737,GO:0042743,GO:0042744,GO:0043226,GO:0043227,GO:0043229,GO:0043231,GO:0044237,GO:0044248,GO:…	ko:K00434	peroxidase
MSTRG.12377.2	U	Belongs to the TRAFAC class dynamin-like GTPase superfamily. Dynamin Fzo YdjA family	-	GO:0003674,GO:0003824,GO:0003924,GO:0005488,GO:0005515,GO:0005575,GO:0005622,GO:0005623,GO:0005737,GO:0005777,GO:0006996,GO:0007031,GO:0007623,GO:0008017,GO:0008092,GO:0008150,GO:0009507,GO:0009526,GO:0009527,GO:0009536,GO:0009657,GO:0009658,GO:0009707,GO:0009941,GO:0009987,GO:0010020,GO:0015631,GO:0016020,GO:0016043,GO:0016462,GO:0016559,GO:0016787,GO:0016817,GO:0016818,GO:0017111,GO:0019867,GO:…	-	Dynamin_N,WD40
MSTRG.12435.1	Q	Belongs to the cytochrome P450 family	-	GO:0003674,GO:0003824,GO:0004497,GO:0005575,GO:0005622,GO:0005623,GO:0005737,GO:0005783,GO:0005789,GO:0008150,GO:0008152,GO:0009058,GO:0012505,GO:0016020,GO:0016491,GO:0016705,GO:0016709,GO:0019748,GO:0031090,GO:0031984,GO:0042175,GO:0043226,GO:0043227,GO:0043229,GO:0043231,GO:0044422,GO:0044424,GO:0044425,GO:0044432,GO:0044444,GO:0044446,GO:0044464,GO:0044550,GO:0055114,GO:0098827	ko:K20617	p450
MSTRG.12445.1	S	Weak chloroplast movement under blue light	-	GO:0005575,GO:0005622,GO:0005623,GO:0005737,GO:0005829,GO:0005886,GO:0006996,GO:0008150,GO:0009657,GO:0009658,GO:0009902,GO:0009903,GO:0009904,GO:0009987,GO:0016020,GO:0016043,GO:0019750,GO:0044424,GO:0044444,GO:0044464,GO:0051179,GO:0051234,GO:0051640,GO:0051641,GO:0051644,GO:0051649,GO:0051656,GO:0051667,GO:0071840,GO:0071944	-	WEMBL
MSTRG.12445.3	S	Weak chloroplast movement under blue light	-	GO:0005575,GO:0005622,GO:0005623,GO:0005737,GO:0005829,GO:0005886,GO:0006996,GO:0008150,GO:0009657,GO:0009658,GO:0009902,GO:0009903,GO:0009904,GO:0009987,GO:0016020,GO:0016043,GO:0019750,GO:0044424,GO:0044444,GO:0044464,GO:0051179,GO:0051234,GO:0051640,GO:0051641,GO:0051644,GO:0051649,GO:0051656,GO:0051667,GO:0071840,GO:0071944	-	WEMBL
MSTRG.12445.4	S	Weak chloroplast movement under blue light	-	GO:0005575,GO:0005622,GO:0005623,GO:0005737,GO:0005829,GO:0005886,GO:0006996,GO:0008150,GO:0009657,GO:0009658,GO:0009902,GO:0009903,GO:0009904,GO:0009987,GO:0016020,GO:0016043,GO:0019750,GO:0044424,GO:0044444,GO:0044464,GO:0051179,GO:0051234,GO:0051640,GO:0051641,GO:0051644,GO:0051649,GO:0051656,GO:0051667,GO:0071840,GO:0071944	-	WEMBL
MSTRG.12449.1	S	RING-type E3 ubiquitin transferase	-	GO:0003674,GO:0003824,GO:0004842,GO:0005102,GO:0005488,GO:0005515,GO:0005575,GO:0005622,GO:0005623,GO:0005634,GO:0005737,GO:0005886,GO:0006464,GO:0006807,GO:0007275,GO:0007568,GO:0008150,GO:0008152,GO:0009889,GO:0009890,GO:0009892,GO:0009894,GO:0009987,GO:0010115,GO:0010150,GO:0010271,GO:0010380,GO:0010565,GO:0016020,GO:0016567,GO:0016740,GO:0019216,GO:0019222,GO:0019538,GO:0019747,GO:0019787,GO:…	-	Arm,U-box
MSTRG.12455.1	E	Repeated motif present between transmembrane helices in cystinosin, yeast ERS1p, mannose-P-dolichol utilization defect 1, and other hypothetical proteins.	-	GO:0000099,GO:0000101,GO:0003333,GO:0003674,GO:0005215,GO:0005342,GO:0005575,GO:0005622,GO:0005623,GO:0005737,GO:0005773,GO:0005774,GO:0006810,GO:0006811,GO:0006820,GO:0006865,GO:0008150,GO:0008509,GO:0008514,GO:0015075,GO:0015171,GO:0015179,GO:0015184,GO:0015318,GO:0015711,GO:0015804,GO:0015807,GO:0015811,GO:0015849,GO:0016020,GO:0022857,GO:0031090,GO:0034220,GO:0043226,GO:0043227,GO:0043229,GO:…	ko:K12386	PQ-loop
MSTRG.12458.1	S	zinc finger CCCH domain-containing protein	-	-	-	zf-CCCH,zf-CCCH_2
MSTRG.12458.2	S	zinc finger CCCH domain-containing protein	-	-	-	zf-CCCH,zf-CCCH_2
MSTRG.12458.3	S	zinc finger CCCH domain-containing protein	-	-	-	zf-CCCH,zf-CCCH_2
MSTRG.12458.4	S	zinc finger CCCH domain-containing protein	-	-	-	zf-CCCH,zf-CCCH_2
MSTRG.12458.5	S	zinc finger CCCH domain-containing protein	-	-	-	zf-CCCH,zf-CCCH_2
MSTRG.12458.8	S	zinc finger CCCH domain-containing protein	-	-	-	zf-CCCH,zf-CCCH_2
MSTRG.12458.9	S	zinc finger CCCH domain-containing protein	-	-	-	zf-CCCH,zf-CCCH_2
MSTRG.12465.13	O	Belongs to the peptidase C19 family	-	GO:0001101,GO:0003674,GO:0003824,GO:0004843,GO:0005575,GO:0005622,GO:0005623,GO:0005634,GO:0005737,GO:0005829,GO:0005911,GO:0006508,GO:0006807,GO:0007154,GO:0007165,GO:0008150,GO:0008152,GO:0008233,GO:0008234,GO:0009506,GO:0009719,GO:0009725,GO:0009753,GO:0009755,GO:0009867,GO:0009987,GO:0010033,GO:0016787,GO:0019538,GO:0019783,GO:0023052,GO:0030054,GO:0032870,GO:0036459,GO:0042221,GO:0043170,GO:…	ko:K11838	MATH,UCH,USP7_C2,USP7_ICP0_bdg
MSTRG.12465.13	O	Belongs to the peptidase C19 family	-	-	ko:K11838	MATH,UCH,USP7_C2,USP7_ICP0_bdg
MSTRG.12465.3	O	Belongs to the peptidase C19 family	-	-	ko:K11838	MATH,UCH,USP7_C2,USP7_ICP0_bdg
MSTRG.12489.1	S	Protein of unknown function (DUF3754)	-	-	-	DUF3754
MSTRG.12489.5	S	Protein of unknown function (DUF3754)	-	-	-	DUF3754
MSTRG.12490.3	K	Auxin response factors (ARFs) are transcriptional factors that bind specifically to the DNA sequence 5'-TGTCTC-3' found in the auxin-responsive promoter elements (AuxREs)	ARF2	GO:0000003,GO:0001101,GO:0003006,GO:0003674,GO:0003676,GO:0003677,GO:0003700,GO:0005488,GO:0005515,GO:0005575,GO:0005622,GO:0005623,GO:0005634,GO:0006355,GO:0007275,GO:0007568,GO:0008150,GO:0008285,GO:0009719,GO:0009725,GO:0009737,GO:0009791,GO:0009835,GO:0009836,GO:0009838,GO:0009889,GO:0009890,GO:0009892,GO:0009900,GO:0009908,GO:0009909,GO:0009911,GO:0010033,GO:0010047,GO:0010150,GO:0010154,GO:…	ko:K14486	AUX_IAA,Auxin_resp,B3
MSTRG.12490.5	K	Auxin response factors (ARFs) are transcriptional factors that bind specifically to the DNA sequence 5'-TGTCTC-3' found in the auxin-responsive promoter elements (AuxREs)	ARF2	GO:0000003,GO:0001101,GO:0003006,GO:0003674,GO:0003676,GO:0003677,GO:0003700,GO:0005488,GO:0005515,GO:0005575,GO:0005622,GO:0005623,GO:0005634,GO:0006355,GO:0007275,GO:0007568,GO:0008150,GO:0008285,GO:0009719,GO:0009725,GO:0009737,GO:0009791,GO:0009835,GO:0009836,GO:0009838,GO:0009889,GO:0009890,GO:0009892,GO:0009900,GO:0009908,GO:0009909,GO:0009911,GO:0010033,GO:0010047,GO:0010150,GO:0010154,GO:…	ko:K14486	AUX_IAA,Auxin_resp,B3
MSTRG.12501.2	L	GAG-pre-integrase domain	-	-	-	RVT_2,Retrotran_gag_2,gag_pre-integrs,rve,zf-CCHC
MSTRG.12515.2	U	Mediates both low-affinity uptake and efflux of sugar across the membrane	-	GO:0003674,GO:0005215,GO:0005575,GO:0005623,GO:0005886,GO:0005887,GO:0006810,GO:0008150,GO:0008515,GO:0008643,GO:0015144,GO:0015154,GO:0015157,GO:0015766,GO:0015770,GO:0015772,GO:0016020,GO:0016021,GO:0022857,GO:0031224,GO:0031226,GO:0034219,GO:0044425,GO:0044459,GO:0044464,GO:0051119,GO:0051179,GO:0051234,GO:0055085,GO:0071702,GO:0071944	ko:K15382	MtN3_slv
MSTRG.12542.3	S	SGF29 tudor-like domain	-	GO:0005575,GO:0005622,GO:0005623,GO:0005634,GO:0006325,GO:0006464,GO:0006473,GO:0006475,GO:0006807,GO:0006950,GO:0006970,GO:0006996,GO:0008150,GO:0008152,GO:0009628,GO:0009651,GO:0009987,GO:0016043,GO:0016569,GO:0016570,GO:0016573,GO:0018193,GO:0018205,GO:0018393,GO:0018394,GO:0019538,GO:0036211,GO:0043170,GO:0043226,GO:0043227,GO:0043229,GO:0043231,GO:0043412,GO:0043543,GO:0043966,GO:0043967,GO:…	ko:K11364	DUF1325
MSTRG.12557.4	FP	Inositol monophosphatase family	-	-	ko:K15422	Inositol_P
MSTRG.12582.17	G	Alpha galactosidase A	-	GO:0003674,GO:0003824,GO:0004553,GO:0004557,GO:0005575,GO:0005576,GO:0005622,GO:0005623,GO:0005737,GO:0005975,GO:0005984,GO:0005994,GO:0005995,GO:0006629,GO:0006643,GO:0006664,GO:0006665,GO:0006672,GO:0006677,GO:0006687,GO:0006807,GO:0008150,GO:0008152,GO:0009056,GO:0009311,GO:0009313,GO:0009987,GO:0015925,GO:0016042,GO:0016052,GO:0016137,GO:0016139,GO:0016787,GO:0016798,GO:0019377,GO:0030149,GO:…	-	Melibiase_2
MSTRG.12588.1	S	atups2,ups2	-	-	-	Ureide_permease
MSTRG.12615.5	A	RNA recognition motif	-	-	ko:K12741	RRM_1
MSTRG.12615.6	A	RNA recognition motif	-	-	ko:K12741	RRM_1
MSTRG.12628.10	J	Catalyzes the attachment of alanine to tRNA(Ala) in a two-step reaction alanine is first activated by ATP to form Ala- AMP and then transferred to the acceptor end of tRNA(Ala). Also edits incorrectly charged tRNA(Ala) via its editing domain	-	GO:0000049,GO:0003674,GO:0003676,GO:0003723,GO:0003824,GO:0004812,GO:0004813,GO:0005488,GO:0005575,GO:0005622,GO:0005623,GO:0005737,GO:0005739,GO:0005829,GO:0006082,GO:0006139,GO:0006396,GO:0006399,GO:0006400,GO:0006412,GO:0006418,GO:0006419,GO:0006518,GO:0006520,GO:0006725,GO:0006807,GO:0008033,GO:0008150,GO:0008152,GO:0009058,GO:0009059,GO:0009451,GO:0009507,GO:0009536,GO:0009987,GO:0010035,GO:…	ko:K01872	DHHA1,tRNA-synt_2c,tRNA_SAD
MSTRG.12635.2	KL	ribonuclease H protein At1g65750	-	-	-	RVT_1,zf-RVT
MSTRG.12669.1	I	Domain of unknown function (DUF3474)	FAD2	GO:0003674,GO:0003824,GO:0004497,GO:0005575,GO:0005622,GO:0005623,GO:0005737,GO:0005783,GO:0005789,GO:0008150,GO:0008152,GO:0012505,GO:0016020,GO:0016021,GO:0016491,GO:0016705,GO:0016709,GO:0030176,GO:0031224,GO:0031227,GO:0031984,GO:0042175,GO:0043226,GO:0043227,GO:0043229,GO:0043231,GO:0044422,GO:0044424,GO:0044425,GO:0044432,GO:0044444,GO:0044446,GO:0044464,GO:0045485,GO:0050183,GO:0055114,GO:…	ko:K10256,ko:K21704,ko:K21710,ko:K21736	DUF3474,FA_desaturase
MSTRG.12670.2	I	Domain of unknown function (DUF3474)	FAD2	GO:0003674,GO:0003824,GO:0004497,GO:0005575,GO:0005622,GO:0005623,GO:0005737,GO:0005783,GO:0005789,GO:0008150,GO:0008152,GO:0012505,GO:0016020,GO:0016021,GO:0016491,GO:0016705,GO:0016709,GO:0030176,GO:0031224,GO:0031227,GO:0031984,GO:0042175,GO:0043226,GO:0043227,GO:0043229,GO:0043231,GO:0044422,GO:0044424,GO:0044425,GO:0044432,GO:0044444,GO:0044446,GO:0044464,GO:0045485,GO:0050183,GO:0055114,GO:…	ko:K10256,ko:K21704,ko:K21710,ko:K21736	DUF3474,FA_desaturase
MSTRG.1268.10	P	Sulfate transporter	-	-	ko:K17470,ko:K17471	STAS,Sulfate_transp
MSTRG.1268.11	P	Sulfate transporter	-	-	ko:K17470,ko:K17471	STAS,Sulfate_transp
MSTRG.12691.2	K	zinc finger	-	-	-	JmjC,JmjN
MSTRG.12691.2	K	Small domain found in the jumonji family of transcription factors	-	-	-	JmjC,JmjN
MSTRG.12707.1	G	Starch binding domain	-	GO:0000272,GO:0003674,GO:0003824,GO:0005575,GO:0005622,GO:0005623,GO:0005737,GO:0005975,GO:0005976,GO:0005982,GO:0005983,GO:0006073,GO:0006464,GO:0006468,GO:0006793,GO:0006796,GO:0006807,GO:0008150,GO:0008152,GO:0009056,GO:0009057,GO:0009251,GO:0009507,GO:0009532,GO:0009536,GO:0009570,GO:0009987,GO:0016052,GO:0016301,GO:0016310,GO:0016740,GO:0016772,GO:0016781,GO:0019200,GO:0019538,GO:0036211,GO:…	ko:K15535	CBM_20,PPDK_N
MSTRG.12707.2	G	Starch binding domain	-	GO:0000272,GO:0003674,GO:0003824,GO:0005575,GO:0005622,GO:0005623,GO:0005737,GO:0005975,GO:0005976,GO:0005982,GO:0005983,GO:0006073,GO:0006464,GO:0006468,GO:0006793,GO:0006796,GO:0006807,GO:0008150,GO:0008152,GO:0009056,GO:0009057,GO:0009251,GO:0009507,GO:0009532,GO:0009536,GO:0009570,GO:0009987,GO:0016052,GO:0016301,GO:0016310,GO:0016740,GO:0016772,GO:0016781,GO:0019200,GO:0019538,GO:0036211,GO:…	ko:K15535	CBM_20,PPDK_N
MSTRG.12707.3	G	Starch binding domain	-	GO:0000272,GO:0003674,GO:0003824,GO:0005575,GO:0005622,GO:0005623,GO:0005737,GO:0005975,GO:0005976,GO:0005982,GO:0005983,GO:0006073,GO:0006464,GO:0006468,GO:0006793,GO:0006796,GO:0006807,GO:0008150,GO:0008152,GO:0009056,GO:0009057,GO:0009251,GO:0009507,GO:0009532,GO:0009536,GO:0009570,GO:0009987,GO:0016052,GO:0016301,GO:0016310,GO:0016740,GO:0016772,GO:0016781,GO:0019200,GO:0019538,GO:0036211,GO:…	ko:K15535	CBM_20,PPDK_N
MSTRG.12716.1	O	Domain of Unknown Function (DUF913)	-	GO:0003674,GO:0003824,GO:0004842,GO:0005575,GO:0005622,GO:0005623,GO:0005634,GO:0005737,GO:0005739,GO:0005829,GO:0006464,GO:0006807,GO:0008150,GO:0008152,GO:0009987,GO:0016567,GO:0016740,GO:0019538,GO:0019787,GO:0032446,GO:0036211,GO:0043170,GO:0043226,GO:0043227,GO:0043229,GO:0043231,GO:0043412,GO:0044237,GO:0044238,GO:0044260,GO:0044267,GO:0044424,GO:0044444,GO:0044464,GO:0061630,GO:0061659,GO:…	ko:K10592	DUF4414,DUF908,DUF913,HECT,UBA
MSTRG.12724.11	A	DNA polymerase family A	-	GO:0000018,GO:0000724,GO:0000725,GO:0000726,GO:0002200,GO:0002376,GO:0002377,GO:0002440,GO:0002520,GO:0002566,GO:0003674,GO:0003676,GO:0003677,GO:0003682,GO:0003684,GO:0003824,GO:0003887,GO:0004518,GO:0004527,GO:0005488,GO:0005515,GO:0005575,GO:0005622,GO:0005623,GO:0005634,GO:0005654,GO:0005737,GO:0006139,GO:0006259,GO:0006260,GO:0006261,GO:0006281,GO:0006282,GO:0006284,GO:0006302,GO:0006303,GO:…	ko:K02349	DEAD,DNA_pol_A,Helicase_C
MSTRG.12724.14	A	DNA polymerase family A	-	GO:0000018,GO:0000724,GO:0000725,GO:0000726,GO:0002200,GO:0002376,GO:0002377,GO:0002440,GO:0002520,GO:0002566,GO:0003674,GO:0003676,GO:0003677,GO:0003682,GO:0003684,GO:0003824,GO:0003887,GO:0004518,GO:0004527,GO:0005488,GO:0005515,GO:0005575,GO:0005622,GO:0005623,GO:0005634,GO:0005654,GO:0005737,GO:0006139,GO:0006259,GO:0006260,GO:0006261,GO:0006281,GO:0006282,GO:0006284,GO:0006302,GO:0006303,GO:…	ko:K02349	DEAD,DNA_pol_A,Helicase_C
MSTRG.12745.1	OU	UEV domain	-	GO:0000813,GO:0005575,GO:0005622,GO:0005623,GO:0005737,GO:0005768,GO:0010008,GO:0012505,GO:0016020,GO:0031090,GO:0031410,GO:0031982,GO:0032991,GO:0036452,GO:0043226,GO:0043227,GO:0043229,GO:0044422,GO:0044424,GO:0044425,GO:0044433,GO:0044440,GO:0044444,GO:0044446,GO:0044464,GO:0097708,GO:0098588,GO:0098796,GO:0098805	ko:K12183	UEV,Vps23_core
MSTRG.12775.5	H	Dihydrofolate synthetase	-	GO:0000003,GO:0003006,GO:0003674,GO:0003824,GO:0004326,GO:0005575,GO:0005622,GO:0005623,GO:0005737,GO:0005739,GO:0005759,GO:0006082,GO:0006575,GO:0006725,GO:0006732,GO:0006760,GO:0006761,GO:0006807,GO:0007275,GO:0008150,GO:0008152,GO:0008841,GO:0009058,GO:0009108,GO:0009396,GO:0009790,GO:0009791,GO:0009793,GO:0009987,GO:0010154,GO:0016053,GO:0016874,GO:0016879,GO:0016881,GO:0018130,GO:0019438,GO:…	ko:K20457	Mur_ligase_M
MSTRG.12775.8	H	Dihydrofolate synthetase	-	GO:0000003,GO:0003006,GO:0003674,GO:0003824,GO:0004326,GO:0005575,GO:0005622,GO:0005623,GO:0005737,GO:0005739,GO:0005759,GO:0006082,GO:0006575,GO:0006725,GO:0006732,GO:0006760,GO:0006761,GO:0006807,GO:0007275,GO:0008150,GO:0008152,GO:0008841,GO:0009058,GO:0009108,GO:0009396,GO:0009790,GO:0009791,GO:0009793,GO:0009987,GO:0010154,GO:0016053,GO:0016874,GO:0016879,GO:0016881,GO:0018130,GO:0019438,GO:…	ko:K20457	Mur_ligase_M
MSTRG.12801.1	H	Lumazine binding domain	-	GO:0003674,GO:0003824,GO:0004746,GO:0006766,GO:0006767,GO:0006771,GO:0006807,GO:0008150,GO:0008152,GO:0009058,GO:0009110,GO:0009231,GO:0009987,GO:0016740,GO:0016765,GO:0017144,GO:0018130,GO:0034641,GO:0042364,GO:0042726,GO:0042727,GO:0044237,GO:0044249,GO:0044271,GO:0044281,GO:0044283,GO:0046483,GO:0071704,GO:1901360,GO:1901362,GO:1901564,GO:1901566,GO:1901576	ko:K00793	Lum_binding
MSTRG.12801.2	H	Lumazine binding domain	-	GO:0003674,GO:0003824,GO:0004746,GO:0006766,GO:0006767,GO:0006771,GO:0006807,GO:0008150,GO:0008152,GO:0009058,GO:0009110,GO:0009231,GO:0009987,GO:0016740,GO:0016765,GO:0017144,GO:0018130,GO:0034641,GO:0042364,GO:0042726,GO:0042727,GO:0044237,GO:0044249,GO:0044271,GO:0044281,GO:0044283,GO:0046483,GO:0071704,GO:1901360,GO:1901362,GO:1901564,GO:1901566,GO:1901576	ko:K00793	Lum_binding
MSTRG.12801.3	H	Lumazine binding domain	-	GO:0003674,GO:0003824,GO:0004746,GO:0006766,GO:0006767,GO:0006771,GO:0006807,GO:0008150,GO:0008152,GO:0009058,GO:0009110,GO:0009231,GO:0009987,GO:0016740,GO:0016765,GO:0017144,GO:0018130,GO:0034641,GO:0042364,GO:0042726,GO:0042727,GO:0044237,GO:0044249,GO:0044271,GO:0044281,GO:0044283,GO:0046483,GO:0071704,GO:1901360,GO:1901362,GO:1901564,GO:1901566,GO:1901576	ko:K00793	Lum_binding
MSTRG.12801.4	H	Lumazine binding domain	-	GO:0003674,GO:0003824,GO:0004746,GO:0006766,GO:0006767,GO:0006771,GO:0006807,GO:0008150,GO:0008152,GO:0009058,GO:0009110,GO:0009231,GO:0009987,GO:0016740,GO:0016765,GO:0017144,GO:0018130,GO:0034641,GO:0042364,GO:0042726,GO:0042727,GO:0044237,GO:0044249,GO:0044271,GO:0044281,GO:0044283,GO:0046483,GO:0071704,GO:1901360,GO:1901362,GO:1901564,GO:1901566,GO:1901576	ko:K00793	Lum_binding
MSTRG.12827.1	S	Thioredoxin	-	GO:0003674,GO:0003756,GO:0003824,GO:0005575,GO:0005622,GO:0005623,GO:0005737,GO:0005783,GO:0006457,GO:0006950,GO:0008150,GO:0009987,GO:0012505,GO:0016853,GO:0016860,GO:0016864,GO:0033554,GO:0034976,GO:0043226,GO:0043227,GO:0043229,GO:0043231,GO:0044424,GO:0044444,GO:0044464,GO:0050896,GO:0051716,GO:0140096	-	Thioredoxin
MSTRG.12827.2	S	Thioredoxin	-	GO:0003674,GO:0003756,GO:0003824,GO:0005575,GO:0005622,GO:0005623,GO:0005737,GO:0005783,GO:0006457,GO:0006950,GO:0008150,GO:0009987,GO:0012505,GO:0016853,GO:0016860,GO:0016864,GO:0033554,GO:0034976,GO:0043226,GO:0043227,GO:0043229,GO:0043231,GO:0044424,GO:0044444,GO:0044464,GO:0050896,GO:0051716,GO:0140096	-	Thioredoxin
MSTRG.12827.3	S	Thioredoxin	-	GO:0003674,GO:0003756,GO:0003824,GO:0005575,GO:0005622,GO:0005623,GO:0005737,GO:0005783,GO:0006457,GO:0006950,GO:0008150,GO:0009987,GO:0012505,GO:0016853,GO:0016860,GO:0016864,GO:0033554,GO:0034976,GO:0043226,GO:0043227,GO:0043229,GO:0043231,GO:0044424,GO:0044444,GO:0044464,GO:0050896,GO:0051716,GO:0140096	-	Thioredoxin
MSTRG.12839.17	U	golgin candidate	-	GO:0003674,GO:0005215,GO:0005575,GO:0005622,GO:0005623,GO:0005737,GO:0005783,GO:0005794,GO:0005795,GO:0005798,GO:0005829,GO:0006810,GO:0006886,GO:0006888,GO:0007275,GO:0008104,GO:0008150,GO:0008565,GO:0009791,GO:0009987,GO:0012505,GO:0012506,GO:0012507,GO:0015031,GO:0015833,GO:0016020,GO:0016043,GO:0016192,GO:0022406,GO:0030133,GO:0030134,GO:0030135,GO:0030658,GO:0030659,GO:0030660,GO:0030662,GO:…	-	Uso1_p115_C,Uso1_p115_head
MSTRG.12839.8	U	golgin candidate	-	GO:0003674,GO:0005215,GO:0005575,GO:0005622,GO:0005623,GO:0005737,GO:0005783,GO:0005794,GO:0005795,GO:0005798,GO:0005829,GO:0006810,GO:0006886,GO:0006888,GO:0007275,GO:0008104,GO:0008150,GO:0008565,GO:0009791,GO:0009987,GO:0012505,GO:0012506,GO:0012507,GO:0015031,GO:0015833,GO:0016020,GO:0016043,GO:0016192,GO:0022406,GO:0030133,GO:0030134,GO:0030135,GO:0030658,GO:0030659,GO:0030660,GO:0030662,GO:…	-	Uso1_p115_C,Uso1_p115_head
MSTRG.1284.1	S	Protein kinase C conserved region 2 (CalB)	-	-	-	C2
MSTRG.1284.2	S	Protein kinase C conserved region 2 (CalB)	-	-	-	C2
MSTRG.1284.3	S	Protein kinase C conserved region 2 (CalB)	-	-	-	C2
MSTRG.1284.4	S	Protein kinase C conserved region 2 (CalB)	-	-	-	C2
MSTRG.1284.5	S	Protein kinase C conserved region 2 (CalB)	-	-	-	C2
MSTRG.12840.1	S	Galactose oxidase, central domain	-	-	-	Kelch_1,Kelch_4,Kelch_5
MSTRG.12870.2	E	Type I 3-dehydroquinase	-	-	ko:K13832	DHquinase_I,Shikimate_DH,Shikimate_dh_N
MSTRG.12870.3	E	Type I 3-dehydroquinase	-	-	ko:K13832	DHquinase_I,Shikimate_DH,Shikimate_dh_N
MSTRG.12870.4	E	Type I 3-dehydroquinase	-	-	ko:K13832	DHquinase_I,Shikimate_DH,Shikimate_dh_N
MSTRG.12870.5	E	Type I 3-dehydroquinase	-	-	ko:K13832	DHquinase_I,Shikimate_DH,Shikimate_dh_N
MSTRG.12881.9	S	Fibronectin type III domain	-	GO:0001666,GO:0005575,GO:0005622,GO:0005623,GO:0005634,GO:0005654,GO:0005677,GO:0006950,GO:0008150,GO:0009266,GO:0009409,GO:0009628,GO:0009892,GO:0009893,GO:0009987,GO:0010048,GO:0010468,GO:0010604,GO:0010605,GO:0010629,GO:0010638,GO:0016604,GO:0016607,GO:0017053,GO:0019222,GO:0031056,GO:0031058,GO:0031060,GO:0031062,GO:0031323,GO:0031325,GO:0031399,GO:0031401,GO:0031974,GO:0031981,GO:0032268,GO:…	-	PHD_Oberon,fn3
MSTRG.12900.2	O	PHD zinc finger	-	-	-	PHD
MSTRG.12914.1	T	NB-ARC domain	-	-	ko:K13457	LRR_8,NB-ARC
MSTRG.12914.2	S	source UniProtKB	-	-	-	RVT_1,zf-RVT
MSTRG.12914.2	T	NB-ARC domain	-	-	ko:K13457	LRR_8,NB-ARC
MSTRG.12914.3	S	source UniProtKB	-	-	-	RVT_1,zf-RVT
MSTRG.12914.3	T	NB-ARC domain	-	-	ko:K13457	LRR_8,NB-ARC
MSTRG.12914.4	T	NB-ARC domain	-	-	ko:K13457	LRR_8,NB-ARC
MSTRG.12942.1	Q	Belongs to the iron ascorbate-dependent oxidoreductase family	-	-	-	2OG-FeII_Oxy,DIOX_N
MSTRG.13011.1	S	NYN domain	-	-	-	NYN,OST-HTH
MSTRG.13011.2	S	NYN domain	-	-	-	NYN,OST-HTH
MSTRG.13040.5	JO	La-related protein	-	GO:0003674,GO:0003676,GO:0003723,GO:0003729,GO:0005488,GO:0097159,GO:1901363	ko:K15191	La,PAM2,RRM_1
MSTRG.13073.1	I	CRAL/TRIO, N-terminal domain	-	-	-	CRAL_TRIO,CRAL_TRIO_N
MSTRG.13094.1	O	Belongs to the ClpA ClpB family	-	-	ko:K03696	AAA,AAA_2,ClpB_D2-small,Clp_N,UVR
MSTRG.13094.4	O	Belongs to the ClpA ClpB family	-	-	ko:K03696	AAA,AAA_2,ClpB_D2-small,Clp_N,UVR
MSTRG.131.21	K	MEKHLA domain	-	-	ko:K09338	Homeobox,MEKHLA,START
MSTRG.131.22	K	MEKHLA domain	-	-	ko:K09338	Homeobox,MEKHLA,START
MSTRG.131.9	K	MEKHLA domain	-	-	ko:K09338	Homeobox,MEKHLA,START
MSTRG.13153.1	L	GAG-pre-integrase domain	-	-	-	DUF4219,RVT_2,Retrotran_gag_2,gag_pre-integrs,rve,zf-CCHC
MSTRG.13153.2	O	Mitochondrial protein	-	-	-	DUF4219,RVT_2,Retrotran_gag_2,gag_pre-integrs,rve,zf-CCHC
MSTRG.13153.2	L	source UniProtKB	-	-	-	RVT_2,Retrotran_gag_2,rve
MSTRG.13153.2	L	Reverse transcriptase (RNA-dependent DNA polymerase)	-	-	-	RVT_2,rve
MSTRG.13153.2	L	Reverse transcriptase (RNA-dependent DNA polymerase)	-	-	-	RVT_2
MSTRG.13153.3	L	source UniProtKB	-	-	-	RVT_2,Retrotran_gag_2,rve
MSTRG.13153.3	O	Mitochondrial protein	-	-	-	DUF4219,RVT_2,Retrotran_gag_2,gag_pre-integrs,rve,zf-CCHC
MSTRG.13153.3	L	Reverse transcriptase (RNA-dependent DNA polymerase)	-	-	-	RVT_2
MSTRG.13153.3	L	Reverse transcriptase (RNA-dependent DNA polymerase)	-	-	-	RVT_2,rve
MSTRG.13153.4	L	Reverse transcriptase (RNA-dependent DNA polymerase)	-	-	-	RVT_2
MSTRG.13153.4	L	source UniProtKB	-	-	-	RVT_2,Retrotran_gag_2,rve
MSTRG.13153.4	L	Reverse transcriptase (RNA-dependent DNA polymerase)	-	-	-	RVT_2,rve
MSTRG.13153.7	L	Reverse transcriptase (RNA-dependent DNA polymerase)	-	-	-	RVT_2,rve
MSTRG.13153.7	O	Mitochondrial protein	-	-	-	DUF4219,RVT_2,Retrotran_gag_2,gag_pre-integrs,rve,zf-CCHC
MSTRG.13159.5	E	Arginosuccinate synthase	-	GO:0000050,GO:0000053,GO:0003674,GO:0003824,GO:0004055,GO:0005575,GO:0005622,GO:0005623,GO:0005737,GO:0006082,GO:0006520,GO:0006525,GO:0006526,GO:0006575,GO:0006807,GO:0008150,GO:0008152,GO:0008652,GO:0009058,GO:0009064,GO:0009084,GO:0009507,GO:0009532,GO:0009536,GO:0009570,GO:0009987,GO:0016053,GO:0016874,GO:0016879,GO:0019627,GO:0019752,GO:0034641,GO:0043226,GO:0043227,GO:0043229,GO:0043231,GO:…	ko:K01940	Arginosuc_synth
MSTRG.13207.1	G	Catalyzes xyloglucan endohydrolysis (XEH) and or endotransglycosylation (XET). Cleaves and religates xyloglucan polymers, an essential constituent of the primary cell wall, and thereby participates in cell wall construction of growing tissues	-	-	ko:K08235	Glyco_hydro_16,XET_C
MSTRG.13216.2	H	RNA binding	-	GO:0000245,GO:0000375,GO:0000377,GO:0000395,GO:0000398,GO:0003674,GO:0003676,GO:0003723,GO:0005488,GO:0005575,GO:0005622,GO:0005623,GO:0005634,GO:0005685,GO:0006139,GO:0006376,GO:0006396,GO:0006397,GO:0006725,GO:0006807,GO:0008150,GO:0008152,GO:0008380,GO:0009987,GO:0010467,GO:0016043,GO:0016070,GO:0016071,GO:0022607,GO:0022613,GO:0022618,GO:0030532,GO:0032991,GO:0034622,GO:0034641,GO:0043170,GO:…	ko:K17974	PUF,RRM_1
MSTRG.13216.3	H	RNA binding	-	GO:0000245,GO:0000375,GO:0000377,GO:0000395,GO:0000398,GO:0003674,GO:0003676,GO:0003723,GO:0005488,GO:0005575,GO:0005622,GO:0005623,GO:0005634,GO:0005685,GO:0006139,GO:0006376,GO:0006396,GO:0006397,GO:0006725,GO:0006807,GO:0008150,GO:0008152,GO:0008380,GO:0009987,GO:0010467,GO:0016043,GO:0016070,GO:0016071,GO:0022607,GO:0022613,GO:0022618,GO:0030532,GO:0032991,GO:0034622,GO:0034641,GO:0043170,GO:…	ko:K17974	PUF,RRM_1
MSTRG.13216.6	S	Transposase family tnp2	-	-	-	Transpos_assoc,Transposase_21
MSTRG.1326.1	O	Belongs to the peptidase M16 family	-	GO:0003674,GO:0003824,GO:0004175,GO:0004222,GO:0005488,GO:0005575,GO:0005618,GO:0005622,GO:0005623,GO:0005634,GO:0005730,GO:0005737,GO:0005739,GO:0005740,GO:0005741,GO:0005743,GO:0005746,GO:0005750,GO:0005758,GO:0005759,GO:0005773,GO:0005774,GO:0006091,GO:0006119,GO:0006122,GO:0006139,GO:0006163,GO:0006508,GO:0006725,GO:0006753,GO:0006793,GO:0006796,GO:0006807,GO:0008150,GO:0008152,GO:0008233,GO:…	ko:K17732	Peptidase_M16,Peptidase_M16_C
MSTRG.13344.1	T	Protein kinase domain	-	GO:0003674,GO:0003824,GO:0004672,GO:0004674,GO:0004675,GO:0004888,GO:0005575,GO:0005623,GO:0005886,GO:0006464,GO:0006468,GO:0006793,GO:0006796,GO:0006807,GO:0007154,GO:0007165,GO:0007166,GO:0007167,GO:0007178,GO:0008150,GO:0008152,GO:0009987,GO:0016020,GO:0016301,GO:0016310,GO:0016740,GO:0016772,GO:0016773,GO:0019199,GO:0019538,GO:0023052,GO:0036211,GO:0038023,GO:0043170,GO:0043412,GO:0044237,GO:…	-	Pkinase
MSTRG.13405.10	K	Seed dormancy control	-	GO:0001101,GO:0002376,GO:0003674,GO:0003676,GO:0003677,GO:0003700,GO:0005488,GO:0005515,GO:0005516,GO:0005575,GO:0005622,GO:0005623,GO:0005634,GO:0006355,GO:0006950,GO:0006952,GO:0006955,GO:0007154,GO:0007165,GO:0008150,GO:0009605,GO:0009607,GO:0009617,GO:0009627,GO:0009719,GO:0009725,GO:0009751,GO:0009814,GO:0009862,GO:0009863,GO:0009889,GO:0009987,GO:0010033,GO:0010468,GO:0010556,GO:0014070,GO:…	ko:K14431	DOG1,bZIP_1,bZIP_2
MSTRG.13467.2	U	Component of the exocyst complex involved in the docking of exocytic vesicles with fusion sites on the plasma membrane	-	GO:0000003,GO:0000145,GO:0000902,GO:0000904,GO:0003006,GO:0005575,GO:0005622,GO:0005623,GO:0005737,GO:0005829,GO:0005938,GO:0007154,GO:0008037,GO:0008150,GO:0009653,GO:0009826,GO:0009846,GO:0009856,GO:0009860,GO:0009875,GO:0009932,GO:0009987,GO:0016043,GO:0016049,GO:0022414,GO:0030154,GO:0032501,GO:0032502,GO:0032989,GO:0032991,GO:0040007,GO:0044424,GO:0044444,GO:0044448,GO:0044464,GO:0044706,GO:…	ko:K19985	Sec15
MSTRG.13517.1	U	Region in Clathrin and VPS	-	GO:0000325,GO:0003674,GO:0005488,GO:0005515,GO:0005575,GO:0005622,GO:0005623,GO:0005737,GO:0005768,GO:0005773,GO:0005774,GO:0006810,GO:0006811,GO:0006820,GO:0006869,GO:0006887,GO:0006904,GO:0006996,GO:0007032,GO:0007033,GO:0007034,GO:0007040,GO:0007041,GO:0007275,GO:0007610,GO:0007632,GO:0007634,GO:0008104,GO:0008150,GO:0008333,GO:0009314,GO:0009416,GO:0009605,GO:0009628,GO:0009653,GO:0009705,GO:…	ko:K20181	Clathrin,Pep3_Vps18
MSTRG.13517.2	U	Region in Clathrin and VPS	-	GO:0000325,GO:0003674,GO:0005488,GO:0005515,GO:0005575,GO:0005622,GO:0005623,GO:0005737,GO:0005768,GO:0005773,GO:0005774,GO:0006810,GO:0006811,GO:0006820,GO:0006869,GO:0006887,GO:0006904,GO:0006996,GO:0007032,GO:0007033,GO:0007034,GO:0007040,GO:0007041,GO:0007275,GO:0007610,GO:0007632,GO:0007634,GO:0008104,GO:0008150,GO:0008333,GO:0009314,GO:0009416,GO:0009605,GO:0009628,GO:0009653,GO:0009705,GO:…	ko:K20181	Clathrin,Pep3_Vps18
MSTRG.13517.3	U	Region in Clathrin and VPS	-	GO:0000325,GO:0003674,GO:0005488,GO:0005515,GO:0005575,GO:0005622,GO:0005623,GO:0005737,GO:0005768,GO:0005773,GO:0005774,GO:0006810,GO:0006811,GO:0006820,GO:0006869,GO:0006887,GO:0006904,GO:0006996,GO:0007032,GO:0007033,GO:0007034,GO:0007040,GO:0007041,GO:0007275,GO:0007610,GO:0007632,GO:0007634,GO:0008104,GO:0008150,GO:0008333,GO:0009314,GO:0009416,GO:0009605,GO:0009628,GO:0009653,GO:0009705,GO:…	ko:K20181	Clathrin,Pep3_Vps18
MSTRG.13528.1	S	synthase	-	-	ko:K14174,ko:K14184,ko:K15797,ko:K15803	Terpene_synth,Terpene_synth_C
MSTRG.13530.3	S	synthase	-	-	ko:K14174,ko:K14184,ko:K15797,ko:K15803	Terpene_synth,Terpene_synth_C
MSTRG.13530.7	S	synthase	-	-	ko:K14174,ko:K14184,ko:K15797,ko:K15803	Terpene_synth,Terpene_synth_C
MSTRG.13582.11	BK	Histone-lysine N-methyltransferase ATXR3	-	GO:0000003,GO:0003006,GO:0003674,GO:0003824,GO:0006325,GO:0006464,GO:0006479,GO:0006807,GO:0006996,GO:0007275,GO:0008150,GO:0008152,GO:0008168,GO:0008170,GO:0008213,GO:0008276,GO:0008757,GO:0009791,GO:0009908,GO:0009987,GO:0010228,GO:0016043,GO:0016278,GO:0016279,GO:0016569,GO:0016570,GO:0016571,GO:0016740,GO:0016741,GO:0018022,GO:0018024,GO:0018193,GO:0018205,GO:0019538,GO:0022414,GO:0032259,GO:…	-	SET
MSTRG.13582.12	BK	Histone-lysine N-methyltransferase ATXR3	-	GO:0000003,GO:0003006,GO:0003674,GO:0003824,GO:0006325,GO:0006464,GO:0006479,GO:0006807,GO:0006996,GO:0007275,GO:0008150,GO:0008152,GO:0008168,GO:0008170,GO:0008213,GO:0008276,GO:0008757,GO:0009791,GO:0009908,GO:0009987,GO:0010228,GO:0016043,GO:0016278,GO:0016279,GO:0016569,GO:0016570,GO:0016571,GO:0016740,GO:0016741,GO:0018022,GO:0018024,GO:0018193,GO:0018205,GO:0019538,GO:0022414,GO:0032259,GO:…	-	SET
MSTRG.13582.14	BK	Histone-lysine N-methyltransferase ATXR3	-	GO:0000003,GO:0003006,GO:0003674,GO:0003824,GO:0006325,GO:0006464,GO:0006479,GO:0006807,GO:0006996,GO:0007275,GO:0008150,GO:0008152,GO:0008168,GO:0008170,GO:0008213,GO:0008276,GO:0008757,GO:0009791,GO:0009908,GO:0009987,GO:0010228,GO:0016043,GO:0016278,GO:0016279,GO:0016569,GO:0016570,GO:0016571,GO:0016740,GO:0016741,GO:0018022,GO:0018024,GO:0018193,GO:0018205,GO:0019538,GO:0022414,GO:0032259,GO:…	-	SET
MSTRG.13582.15	BK	Histone-lysine N-methyltransferase ATXR3	-	GO:0000003,GO:0003006,GO:0003674,GO:0003824,GO:0006325,GO:0006464,GO:0006479,GO:0006807,GO:0006996,GO:0007275,GO:0008150,GO:0008152,GO:0008168,GO:0008170,GO:0008213,GO:0008276,GO:0008757,GO:0009791,GO:0009908,GO:0009987,GO:0010228,GO:0016043,GO:0016278,GO:0016279,GO:0016569,GO:0016570,GO:0016571,GO:0016740,GO:0016741,GO:0018022,GO:0018024,GO:0018193,GO:0018205,GO:0019538,GO:0022414,GO:0032259,GO:…	-	SET
MSTRG.13582.32	BK	Histone-lysine N-methyltransferase ATXR3	-	GO:0000003,GO:0003006,GO:0003674,GO:0003824,GO:0006325,GO:0006464,GO:0006479,GO:0006807,GO:0006996,GO:0007275,GO:0008150,GO:0008152,GO:0008168,GO:0008170,GO:0008213,GO:0008276,GO:0008757,GO:0009791,GO:0009908,GO:0009987,GO:0010228,GO:0016043,GO:0016278,GO:0016279,GO:0016569,GO:0016570,GO:0016571,GO:0016740,GO:0016741,GO:0018022,GO:0018024,GO:0018193,GO:0018205,GO:0019538,GO:0022414,GO:0032259,GO:…	-	SET
MSTRG.13582.4	BK	Histone-lysine N-methyltransferase ATXR3	-	GO:0000003,GO:0003006,GO:0003674,GO:0003824,GO:0006325,GO:0006464,GO:0006479,GO:0006807,GO:0006996,GO:0007275,GO:0008150,GO:0008152,GO:0008168,GO:0008170,GO:0008213,GO:0008276,GO:0008757,GO:0009791,GO:0009908,GO:0009987,GO:0010228,GO:0016043,GO:0016278,GO:0016279,GO:0016569,GO:0016570,GO:0016571,GO:0016740,GO:0016741,GO:0018022,GO:0018024,GO:0018193,GO:0018205,GO:0019538,GO:0022414,GO:0032259,GO:…	-	SET
MSTRG.13582.40	BK	Histone-lysine N-methyltransferase ATXR3	-	GO:0000003,GO:0003006,GO:0003674,GO:0003824,GO:0006325,GO:0006464,GO:0006479,GO:0006807,GO:0006996,GO:0007275,GO:0008150,GO:0008152,GO:0008168,GO:0008170,GO:0008213,GO:0008276,GO:0008757,GO:0009791,GO:0009908,GO:0009987,GO:0010228,GO:0016043,GO:0016278,GO:0016279,GO:0016569,GO:0016570,GO:0016571,GO:0016740,GO:0016741,GO:0018022,GO:0018024,GO:0018193,GO:0018205,GO:0019538,GO:0022414,GO:0032259,GO:…	-	SET
MSTRG.13582.54	BK	Histone-lysine N-methyltransferase ATXR3	-	GO:0000003,GO:0003006,GO:0003674,GO:0003824,GO:0006325,GO:0006464,GO:0006479,GO:0006807,GO:0006996,GO:0007275,GO:0008150,GO:0008152,GO:0008168,GO:0008170,GO:0008213,GO:0008276,GO:0008757,GO:0009791,GO:0009908,GO:0009987,GO:0010228,GO:0016043,GO:0016278,GO:0016279,GO:0016569,GO:0016570,GO:0016571,GO:0016740,GO:0016741,GO:0018022,GO:0018024,GO:0018193,GO:0018205,GO:0019538,GO:0022414,GO:0032259,GO:…	-	SET
MSTRG.13582.9	BK	Histone-lysine N-methyltransferase ATXR3	-	GO:0000003,GO:0003006,GO:0003674,GO:0003824,GO:0006325,GO:0006464,GO:0006479,GO:0006807,GO:0006996,GO:0007275,GO:0008150,GO:0008152,GO:0008168,GO:0008170,GO:0008213,GO:0008276,GO:0008757,GO:0009791,GO:0009908,GO:0009987,GO:0010228,GO:0016043,GO:0016278,GO:0016279,GO:0016569,GO:0016570,GO:0016571,GO:0016740,GO:0016741,GO:0018022,GO:0018024,GO:0018193,GO:0018205,GO:0019538,GO:0022414,GO:0032259,GO:…	-	SET
MSTRG.13588.1	L	Domain of unknown function (DUF4413)	-	-	-	DUF4413,Dimer_Tnp_hAT,zf-BED
MSTRG.13588.3	L	Domain of unknown function (DUF4413)	-	-	-	DUF4413,Dimer_Tnp_hAT,zf-BED
MSTRG.13590.1	B	Histone-like transcription factor (CBF/NF-Y) and archaeal histone	-	GO:0003674,GO:0003700,GO:0005575,GO:0005622,GO:0005623,GO:0005634,GO:0005667,GO:0005737,GO:0006355,GO:0008150,GO:0009889,GO:0009891,GO:0009893,GO:0010468,GO:0010556,GO:0010557,GO:0010604,GO:0010628,GO:0016602,GO:0019219,GO:0019222,GO:0031323,GO:0031325,GO:0031326,GO:0031328,GO:0032991,GO:0043226,GO:0043227,GO:0043229,GO:0043231,GO:0044422,GO:0044424,GO:0044428,GO:0044446,GO:0044464,GO:0044798,GO:…	ko:K08066	CBFD_NFYB_HMF
MSTRG.13590.5	B	Histone-like transcription factor (CBF/NF-Y) and archaeal histone	-	GO:0003674,GO:0003700,GO:0005575,GO:0005622,GO:0005623,GO:0005634,GO:0005667,GO:0005737,GO:0006355,GO:0008150,GO:0009889,GO:0009891,GO:0009893,GO:0010468,GO:0010556,GO:0010557,GO:0010604,GO:0010628,GO:0016602,GO:0019219,GO:0019222,GO:0031323,GO:0031325,GO:0031326,GO:0031328,GO:0032991,GO:0043226,GO:0043227,GO:0043229,GO:0043231,GO:0044422,GO:0044424,GO:0044428,GO:0044446,GO:0044464,GO:0044798,GO:…	ko:K08066	CBFD_NFYB_HMF
MSTRG.13590.6	B	Histone-like transcription factor (CBF/NF-Y) and archaeal histone	-	GO:0003674,GO:0003700,GO:0005575,GO:0005622,GO:0005623,GO:0005634,GO:0005667,GO:0005737,GO:0006355,GO:0008150,GO:0009889,GO:0009891,GO:0009893,GO:0010468,GO:0010556,GO:0010557,GO:0010604,GO:0010628,GO:0016602,GO:0019219,GO:0019222,GO:0031323,GO:0031325,GO:0031326,GO:0031328,GO:0032991,GO:0043226,GO:0043227,GO:0043229,GO:0043231,GO:0044422,GO:0044424,GO:0044428,GO:0044446,GO:0044464,GO:0044798,GO:…	ko:K08066	CBFD_NFYB_HMF
MSTRG.13590.7	B	Histone-like transcription factor (CBF/NF-Y) and archaeal histone	-	GO:0003674,GO:0003700,GO:0005575,GO:0005622,GO:0005623,GO:0005634,GO:0005667,GO:0005737,GO:0006355,GO:0008150,GO:0009889,GO:0009891,GO:0009893,GO:0010468,GO:0010556,GO:0010557,GO:0010604,GO:0010628,GO:0016602,GO:0019219,GO:0019222,GO:0031323,GO:0031325,GO:0031326,GO:0031328,GO:0032991,GO:0043226,GO:0043227,GO:0043229,GO:0043231,GO:0044422,GO:0044424,GO:0044428,GO:0044446,GO:0044464,GO:0044798,GO:…	ko:K08066	CBFD_NFYB_HMF
MSTRG.13606.1	C	ATP synthase subunit D	-	GO:0000325,GO:0005575,GO:0005622,GO:0005623,GO:0005737,GO:0005773,GO:0005774,GO:0005794,GO:0005886,GO:0012505,GO:0016020,GO:0031090,GO:0043226,GO:0043227,GO:0043229,GO:0043231,GO:0044422,GO:0044424,GO:0044437,GO:0044444,GO:0044446,GO:0044464,GO:0071944,GO:0098588,GO:0098805	ko:K02149	ATP-synt_D
MSTRG.13619.1	K	Bromodomain extra-terminal - transcription regulation	-	-	-	BET,Bromodomain
MSTRG.13623.1	S	F-box LRR-repeat protein	-	-	-	F-box,F-box-like,LRR_2
MSTRG.13696.4	T	LRR receptor-like serine threonine-protein kinase	-	-	-	LRR_8,Malectin,Pkinase,Pkinase_Tyr
MSTRG.13702.1	B	SET domain	-	-	ko:K11426	SET
MSTRG.13702.2	B	SET domain	-	-	ko:K11426	SET
MSTRG.13708.7	P	Potassium transporter	-	GO:0003674,GO:0005215,GO:0005575,GO:0006810,GO:0006811,GO:0006812,GO:0006813,GO:0008150,GO:0008324,GO:0009987,GO:0015075,GO:0015077,GO:0015079,GO:0015318,GO:0015672,GO:0016020,GO:0022857,GO:0022890,GO:0030001,GO:0034220,GO:0046873,GO:0051179,GO:0051234,GO:0055085,GO:0071804,GO:0071805,GO:0098655,GO:0098660,GO:0098662	ko:K03549	K_trans
MSTRG.13716.1	S	Methyl-CpG binding domain	-	GO:0000166,GO:0003674,GO:0003676,GO:0003677,GO:0005488,GO:0005575,GO:0005622,GO:0005623,GO:0005634,GO:0008327,GO:0036094,GO:0043226,GO:0043227,GO:0043229,GO:0043231,GO:0043565,GO:0044424,GO:0044464,GO:0097159,GO:1901265,GO:1901363	-	MBD
MSTRG.13718.1	M	UTP--glucose-1-phosphate uridylyltransferase	-	GO:0000003,GO:0003006,GO:0003674,GO:0003824,GO:0003977,GO:0005575,GO:0005622,GO:0005623,GO:0005737,GO:0005829,GO:0005886,GO:0006040,GO:0006047,GO:0006048,GO:0006139,GO:0006725,GO:0006793,GO:0006807,GO:0007275,GO:0008150,GO:0008152,GO:0009058,GO:0009225,GO:0009226,GO:0009553,GO:0009555,GO:0009790,GO:0009791,GO:0009793,GO:0009987,GO:0010154,GO:0016020,GO:0016740,GO:0016772,GO:0016779,GO:0018130,GO:…	ko:K00972	UDPGP
MSTRG.13741.10	S	PHD - plant homeodomain finger protein	-	GO:0001666,GO:0005575,GO:0005622,GO:0005623,GO:0005634,GO:0005654,GO:0005677,GO:0006950,GO:0008150,GO:0009266,GO:0009409,GO:0009628,GO:0009892,GO:0009893,GO:0009987,GO:0010048,GO:0010468,GO:0010604,GO:0010605,GO:0010629,GO:0010638,GO:0016604,GO:0016607,GO:0017053,GO:0019222,GO:0031056,GO:0031058,GO:0031060,GO:0031062,GO:0031323,GO:0031325,GO:0031399,GO:0031401,GO:0031974,GO:0031981,GO:0032268,GO:…	-	PHD_Oberon,fn3
MSTRG.13743.2	O	26s proteasome non-ATPase regulatory subunit	-	GO:0000003,GO:0000502,GO:0003006,GO:0005575,GO:0005622,GO:0005623,GO:0005634,GO:0005737,GO:0005829,GO:0005838,GO:0006508,GO:0006511,GO:0006807,GO:0006950,GO:0007275,GO:0008150,GO:0008152,GO:0008541,GO:0009056,GO:0009057,GO:0009266,GO:0009314,GO:0009408,GO:0009416,GO:0009507,GO:0009526,GO:0009536,GO:0009628,GO:0009642,GO:0009646,GO:0009647,GO:0009719,GO:0009725,GO:0009733,GO:0009735,GO:0009790,GO:…	ko:K03031	CSN8_PSD8_EIF3K
MSTRG.13744.1	K	B3 domain-containing protein	-	-	-	B3
MSTRG.13752.2	K	DNA-binding domain in plant proteins such as APETALA2 and EREBPs	-	-	ko:K09286	AP2
MSTRG.13753.5	T	Protein phosphatase 2C	-	-	ko:K17506,ko:K19704	PP2C
MSTRG.13756.2	KT	Protein strawberry notch	-	GO:0002009,GO:0002165,GO:0003002,GO:0003674,GO:0003676,GO:0003677,GO:0003682,GO:0005488,GO:0005515,GO:0005575,GO:0005622,GO:0005623,GO:0005634,GO:0005737,GO:0005829,GO:0006323,GO:0006325,GO:0006333,GO:0006334,GO:0006355,GO:0006357,GO:0006950,GO:0006996,GO:0007154,GO:0007165,GO:0007166,GO:0007219,GO:0007275,GO:0007389,GO:0007444,GO:0007447,GO:0007450,GO:0007472,GO:0007476,GO:0007552,GO:0007560,GO:…	-	AAA_34,Helicase_C_4,PHD
MSTRG.13756.3	KT	Protein strawberry notch	-	GO:0002009,GO:0002165,GO:0003002,GO:0003674,GO:0003676,GO:0003677,GO:0003682,GO:0005488,GO:0005515,GO:0005575,GO:0005622,GO:0005623,GO:0005634,GO:0005737,GO:0005829,GO:0006323,GO:0006325,GO:0006333,GO:0006334,GO:0006355,GO:0006357,GO:0006950,GO:0006996,GO:0007154,GO:0007165,GO:0007166,GO:0007219,GO:0007275,GO:0007389,GO:0007444,GO:0007447,GO:0007450,GO:0007472,GO:0007476,GO:0007552,GO:0007560,GO:…	-	AAA_34,Helicase_C_4,PHD
MSTRG.13767.6	L	YT521-B-like domain	-	-	ko:K20102	YTH
MSTRG.1382.2	JK	CBF/Mak21 family	-	-	ko:K14832	CBF
MSTRG.13885.1	G	Belongs to the glucose-6-phosphate 1-epimerase family	-	-	ko:K01792	Aldose_epim
MSTRG.13886.2	S	PPR repeat	-	GO:0000079,GO:0000428,GO:0001932,GO:0005575,GO:0005622,GO:0005623,GO:0005634,GO:0005654,GO:0005667,GO:0005675,GO:0006139,GO:0006259,GO:0006281,GO:0006355,GO:0006357,GO:0006725,GO:0006807,GO:0006950,GO:0006974,GO:0008150,GO:0008152,GO:0009889,GO:0009987,GO:0010468,GO:0010556,GO:0016591,GO:0019219,GO:0019220,GO:0019222,GO:0030880,GO:0031323,GO:0031326,GO:0031399,GO:0031974,GO:0031981,GO:0032268,GO:…	-	PPR,PPR_2
MSTRG.13896.5	C	belongs to the flavoprotein pyridine nucleotide cytochrome reductase family	-	-	ko:K00327	FAD_binding_1,Flavodoxin_1,NAD_binding_1
MSTRG.13907.1	U	Belongs to the adaptor complexes medium subunit family	-	-	ko:K10875	muHD
MSTRG.13907.2	U	Belongs to the adaptor complexes medium subunit family	-	-	ko:K10875	muHD
MSTRG.13907.3	U	Belongs to the adaptor complexes medium subunit family	-	-	ko:K10875	muHD
MSTRG.13912.9	S	SET domain	-	-	ko:K19199	Rubis-subs-bind,SET
MSTRG.13913.3	H	DNA / pantothenate metabolism flavoprotein	-	GO:0003674,GO:0003824,GO:0004632,GO:0006139,GO:0006163,GO:0006164,GO:0006725,GO:0006732,GO:0006753,GO:0006793,GO:0006796,GO:0006807,GO:0008150,GO:0008152,GO:0009058,GO:0009108,GO:0009117,GO:0009150,GO:0009152,GO:0009165,GO:0009259,GO:0009260,GO:0009987,GO:0015936,GO:0015937,GO:0016874,GO:0016879,GO:0016881,GO:0018130,GO:0019438,GO:0019637,GO:0019693,GO:0033865,GO:0033866,GO:0033875,GO:0034030,GO:…	ko:K01922	DFP
MSTRG.13915.1	DO	PB1 domain	-	GO:0005575,GO:0005622,GO:0005623,GO:0005634,GO:0005737,GO:0005773,GO:0008150,GO:0032886,GO:0043226,GO:0043227,GO:0043229,GO:0043231,GO:0044424,GO:0044444,GO:0044464,GO:0050789,GO:0050794,GO:0065007	ko:K17768	PB1
MSTRG.13921.1	Z	Regulator of Vps4 activity in the MVB pathway	-	-	ko:K19476	Ist1
MSTRG.13926.5	T	Belongs to the protein kinase superfamily. Ser Thr protein kinase family	SERK1	GO:0003674,GO:0003824,GO:0004672,GO:0004674,GO:0004675,GO:0004888,GO:0005488,GO:0005515,GO:0005575,GO:0005623,GO:0005886,GO:0006464,GO:0006468,GO:0006793,GO:0006796,GO:0006807,GO:0007154,GO:0007165,GO:0007166,GO:0007167,GO:0007178,GO:0008150,GO:0008152,GO:0009593,GO:0009719,GO:0009720,GO:0009725,GO:0009726,GO:0009729,GO:0009741,GO:0009742,GO:0009755,GO:0009987,GO:0010033,GO:0014070,GO:0016020,GO:…	ko:K13418	LRRNT_2,LRR_1,LRR_8,Pkinase
MSTRG.13979.1	C	ATP synthase subunit D	-	-	ko:K02149	ATP-synt_D
MSTRG.14031.1	J	Belongs to the class-I aminoacyl-tRNA synthetase family	-	GO:0000003,GO:0003006,GO:0003674,GO:0003824,GO:0004812,GO:0004832,GO:0005575,GO:0005622,GO:0005623,GO:0005737,GO:0005739,GO:0005829,GO:0006082,GO:0006139,GO:0006399,GO:0006412,GO:0006418,GO:0006438,GO:0006518,GO:0006520,GO:0006725,GO:0006807,GO:0007275,GO:0008150,GO:0008152,GO:0009058,GO:0009059,GO:0009507,GO:0009536,GO:0009790,GO:0009791,GO:0009793,GO:0009987,GO:0010154,GO:0010467,GO:0016070,GO:…	ko:K01873	Anticodon_1,Val_tRNA-synt_C,tRNA-synt_1
MSTRG.14031.2	J	Belongs to the class-I aminoacyl-tRNA synthetase family	-	GO:0000003,GO:0003006,GO:0003674,GO:0003824,GO:0004812,GO:0004832,GO:0005575,GO:0005622,GO:0005623,GO:0005737,GO:0005739,GO:0005829,GO:0006082,GO:0006139,GO:0006399,GO:0006412,GO:0006418,GO:0006438,GO:0006518,GO:0006520,GO:0006725,GO:0006807,GO:0007275,GO:0008150,GO:0008152,GO:0009058,GO:0009059,GO:0009507,GO:0009536,GO:0009790,GO:0009791,GO:0009793,GO:0009987,GO:0010154,GO:0010467,GO:0016070,GO:…	ko:K01873	Anticodon_1,Val_tRNA-synt_C,tRNA-synt_1
MSTRG.14031.3	J	Belongs to the class-I aminoacyl-tRNA synthetase family	-	GO:0000003,GO:0003006,GO:0003674,GO:0003824,GO:0004812,GO:0004832,GO:0005575,GO:0005622,GO:0005623,GO:0005737,GO:0005739,GO:0005829,GO:0006082,GO:0006139,GO:0006399,GO:0006412,GO:0006418,GO:0006438,GO:0006518,GO:0006520,GO:0006725,GO:0006807,GO:0007275,GO:0008150,GO:0008152,GO:0009058,GO:0009059,GO:0009507,GO:0009536,GO:0009790,GO:0009791,GO:0009793,GO:0009987,GO:0010154,GO:0010467,GO:0016070,GO:…	ko:K01873	Anticodon_1,Val_tRNA-synt_C,tRNA-synt_1
MSTRG.14045.8	S	Protein of unknown function (DUF1005)	-	-	-	DUF1005
MSTRG.14120.7	S	Zinc finger CCCH domain-containing protein	-	GO:0003674,GO:0003676,GO:0003700,GO:0003723,GO:0003729,GO:0003730,GO:0005488,GO:0005575,GO:0005622,GO:0005623,GO:0005737,GO:0005829,GO:0006355,GO:0006417,GO:0008150,GO:0009889,GO:0009890,GO:0009892,GO:0009893,GO:0009894,GO:0009896,GO:0010468,GO:0010556,GO:0010558,GO:0010604,GO:0010605,GO:0010608,GO:0010629,GO:0017148,GO:0019219,GO:0019222,GO:0031323,GO:0031324,GO:0031325,GO:0031326,GO:0031327,GO:…	-	zf-CCCH
MSTRG.14129.1	S	Nucleolar GTP-binding protein 1 (NOG1)	-	-	ko:K06943	MMR_HSR1,NOG1
MSTRG.14129.2	S	Nucleolar GTP-binding protein 1 (NOG1)	-	-	ko:K06943	MMR_HSR1,NOG1
MSTRG.14151.1	K	Protein LHY-like isoform X1	CCA1	GO:0000003,GO:0001067,GO:0001101,GO:0003006,GO:0003674,GO:0003676,GO:0003677,GO:0003700,GO:0005488,GO:0005575,GO:0005622,GO:0005623,GO:0005634,GO:0006355,GO:0006950,GO:0006970,GO:0007275,GO:0007623,GO:0008150,GO:0009266,GO:0009314,GO:0009409,GO:0009416,GO:0009628,GO:0009648,GO:0009651,GO:0009719,GO:0009723,GO:0009725,GO:0009733,GO:0009737,GO:0009739,GO:0009751,GO:0009753,GO:0009791,GO:0009889,GO:…	ko:K12133,ko:K12134	Myb_DNA-binding
MSTRG.14151.3	K	Protein LHY-like isoform X1	CCA1	GO:0000003,GO:0001067,GO:0001101,GO:0003006,GO:0003674,GO:0003676,GO:0003677,GO:0003700,GO:0005488,GO:0005575,GO:0005622,GO:0005623,GO:0005634,GO:0006355,GO:0006950,GO:0006970,GO:0007275,GO:0007623,GO:0008150,GO:0009266,GO:0009314,GO:0009409,GO:0009416,GO:0009628,GO:0009648,GO:0009651,GO:0009719,GO:0009723,GO:0009725,GO:0009733,GO:0009737,GO:0009739,GO:0009751,GO:0009753,GO:0009791,GO:0009889,GO:…	ko:K12133,ko:K12134	Myb_DNA-binding
MSTRG.14151.4	K	Protein LHY-like isoform X1	CCA1	GO:0000003,GO:0001067,GO:0001101,GO:0003006,GO:0003674,GO:0003676,GO:0003677,GO:0003700,GO:0005488,GO:0005575,GO:0005622,GO:0005623,GO:0005634,GO:0006355,GO:0006950,GO:0006970,GO:0007275,GO:0007623,GO:0008150,GO:0009266,GO:0009314,GO:0009409,GO:0009416,GO:0009628,GO:0009648,GO:0009651,GO:0009719,GO:0009723,GO:0009725,GO:0009733,GO:0009737,GO:0009739,GO:0009751,GO:0009753,GO:0009791,GO:0009889,GO:…	ko:K12133,ko:K12134	Myb_DNA-binding
MSTRG.1417.1	E	Glutamine synthetase	-	GO:0005575,GO:0005622,GO:0005623,GO:0005737,GO:0044424,GO:0044464	ko:K01915	Gln-synt_C,Gln-synt_N
MSTRG.14187.2	O	Prefoldin subunit	-	GO:0003674,GO:0005488,GO:0005515,GO:0005575,GO:0005622,GO:0005623,GO:0005737,GO:0006457,GO:0008150,GO:0009987,GO:0044183,GO:0044424,GO:0044464	ko:K09549	Prefoldin_2
MSTRG.1419.1	S	Protein VAC14 homolog	-	-	ko:K15305	Vac14_Fab1_bd,Vac14_Fig4_bd
MSTRG.1419.3	S	Protein VAC14 homolog	-	-	ko:K15305	Vac14_Fab1_bd,Vac14_Fig4_bd
MSTRG.14195.2	K	DNA-dependent RNA polymerase catalyzes the transcription of DNA into RNA using the four ribonucleoside triphosphates as substrates	RPB1	GO:0000428,GO:0003674,GO:0003676,GO:0003677,GO:0003824,GO:0003899,GO:0005488,GO:0005575,GO:0005622,GO:0005623,GO:0005634,GO:0005654,GO:0005665,GO:0005737,GO:0005773,GO:0005911,GO:0006139,GO:0006725,GO:0006807,GO:0008150,GO:0008152,GO:0009058,GO:0009059,GO:0009506,GO:0009507,GO:0009536,GO:0009987,GO:0016070,GO:0016591,GO:0016740,GO:0016772,GO:0016779,GO:0018130,GO:0019438,GO:0030054,GO:0030880,GO:…	ko:K03006	RNA_pol_Rpb1_1,RNA_pol_Rpb1_2,RNA_pol_Rpb1_3,RNA_pol_Rpb1_4,RNA_pol_Rpb1_5,RNA_pol_Rpb1_6,RNA_pol_Rpb1_7,RNA_pol_Rpb1_R
MSTRG.14214.6	Q	Multicopper oxidase	-	-	-	Cu-oxidase,Cu-oxidase_2,Cu-oxidase_3
MSTRG.14218.3	Q	Multicopper oxidase	-	-	-	Cu-oxidase,Cu-oxidase_2,Cu-oxidase_3
MSTRG.14218.4	Q	Multicopper oxidase	-	-	-	Cu-oxidase,Cu-oxidase_2,Cu-oxidase_3
MSTRG.14218.5	Q	Multicopper oxidase	-	-	-	Cu-oxidase,Cu-oxidase_2,Cu-oxidase_3
MSTRG.14218.7	Q	Multicopper oxidase	-	-	-	Cu-oxidase,Cu-oxidase_2,Cu-oxidase_3
MSTRG.14231.2	S	Protein of unknown function (DUF1336)	-	-	-	DUF1336
MSTRG.1425.19	UY	Nup133 N terminal like	-	GO:0000972,GO:0003674,GO:0005198,GO:0005215,GO:0005575,GO:0005622,GO:0005623,GO:0005634,GO:0005635,GO:0005643,GO:0005730,GO:0005737,GO:0005886,GO:0005911,GO:0006403,GO:0006405,GO:0006406,GO:0006606,GO:0006611,GO:0006810,GO:0006886,GO:0006913,GO:0006996,GO:0006997,GO:0006998,GO:0008104,GO:0008150,GO:0008152,GO:0009506,GO:0009507,GO:0009536,GO:0009987,GO:0010256,GO:0010467,GO:0012505,GO:0015031,GO:…	ko:K14312	Nucleoporin_C,Nucleoporin_N
MSTRG.1425.22	UY	Nup133 N terminal like	-	GO:0000972,GO:0003674,GO:0005198,GO:0005215,GO:0005575,GO:0005622,GO:0005623,GO:0005634,GO:0005635,GO:0005643,GO:0005730,GO:0005737,GO:0005886,GO:0005911,GO:0006403,GO:0006405,GO:0006406,GO:0006606,GO:0006611,GO:0006810,GO:0006886,GO:0006913,GO:0006996,GO:0006997,GO:0006998,GO:0008104,GO:0008150,GO:0008152,GO:0009506,GO:0009507,GO:0009536,GO:0009987,GO:0010256,GO:0010467,GO:0012505,GO:0015031,GO:…	ko:K14312	Nucleoporin_C,Nucleoporin_N
MSTRG.1425.25	UY	Nup133 N terminal like	-	GO:0000972,GO:0003674,GO:0005198,GO:0005215,GO:0005575,GO:0005622,GO:0005623,GO:0005634,GO:0005635,GO:0005643,GO:0005730,GO:0005737,GO:0005886,GO:0005911,GO:0006403,GO:0006405,GO:0006406,GO:0006606,GO:0006611,GO:0006810,GO:0006886,GO:0006913,GO:0006996,GO:0006997,GO:0006998,GO:0008104,GO:0008150,GO:0008152,GO:0009506,GO:0009507,GO:0009536,GO:0009987,GO:0010256,GO:0010467,GO:0012505,GO:0015031,GO:…	ko:K14312	Nucleoporin_C,Nucleoporin_N
MSTRG.1425.34	UY	Nup133 N terminal like	-	GO:0000972,GO:0003674,GO:0005198,GO:0005215,GO:0005575,GO:0005622,GO:0005623,GO:0005634,GO:0005635,GO:0005643,GO:0005730,GO:0005737,GO:0005886,GO:0005911,GO:0006403,GO:0006405,GO:0006406,GO:0006606,GO:0006611,GO:0006810,GO:0006886,GO:0006913,GO:0006996,GO:0006997,GO:0006998,GO:0008104,GO:0008150,GO:0008152,GO:0009506,GO:0009507,GO:0009536,GO:0009987,GO:0010256,GO:0010467,GO:0012505,GO:0015031,GO:…	ko:K14312	Nucleoporin_C,Nucleoporin_N
MSTRG.14259.1	J	Belongs to the class-I aminoacyl-tRNA synthetase family	-	GO:0000166,GO:0003674,GO:0003824,GO:0004812,GO:0004831,GO:0005488,GO:0005515,GO:0005524,GO:0006082,GO:0006139,GO:0006399,GO:0006412,GO:0006418,GO:0006437,GO:0006518,GO:0006520,GO:0006725,GO:0006807,GO:0008144,GO:0008150,GO:0008152,GO:0009058,GO:0009059,GO:0009987,GO:0010467,GO:0016070,GO:0016597,GO:0016874,GO:0016875,GO:0017076,GO:0019538,GO:0019752,GO:0030554,GO:0031406,GO:0032553,GO:0032555,GO:…	ko:K01866	tRNA-synt_1b
MSTRG.14263.6	D	MORC family CW-type zinc finger protein	-	GO:0002230,GO:0002252,GO:0002376,GO:0002682,GO:0002684,GO:0002697,GO:0002831,GO:0002833,GO:0003674,GO:0003676,GO:0003677,GO:0003723,GO:0003824,GO:0004518,GO:0004519,GO:0005488,GO:0005575,GO:0005622,GO:0005623,GO:0005634,GO:0005737,GO:0005768,GO:0006139,GO:0006282,GO:0006355,GO:0006725,GO:0006807,GO:0006950,GO:0006952,GO:0006955,GO:0008150,GO:0008152,GO:0008219,GO:0009605,GO:0009607,GO:0009615,GO:…	-	HATPase_c_3
MSTRG.14280.1	O	Chaperone protein DnaJ	-	GO:0005575,GO:0005622,GO:0005623,GO:0005737,GO:0009507,GO:0009526,GO:0009534,GO:0009535,GO:0009536,GO:0009579,GO:0009941,GO:0016020,GO:0031967,GO:0031975,GO:0031976,GO:0031984,GO:0034357,GO:0042651,GO:0043226,GO:0043227,GO:0043229,GO:0043231,GO:0044422,GO:0044424,GO:0044434,GO:0044435,GO:0044436,GO:0044444,GO:0044446,GO:0044464,GO:0055035	ko:K03686	DnaJ,DnaJ_C,DnaJ_CXXCXGXG
MSTRG.14289.3	T	Legume lectin domain	-	-	ko:K04733	Lectin_legB,Pkinase,Pkinase_Tyr
MSTRG.14292.4	GQ	Oxidoreductase family, C-terminal alpha/beta domain	-	-	-	GFO_IDH_MocA,GFO_IDH_MocA_C
MSTRG.143.3	Y	THO complex subunit 1 transcription elongation factor	-	GO:0000160,GO:0000347,GO:0005575,GO:0005622,GO:0005623,GO:0005634,GO:0006139,GO:0006396,GO:0006403,GO:0006405,GO:0006406,GO:0006611,GO:0006725,GO:0006807,GO:0006810,GO:0006886,GO:0006913,GO:0006950,GO:0006952,GO:0007154,GO:0007165,GO:0008104,GO:0008150,GO:0008152,GO:0009605,GO:0009607,GO:0009620,GO:0009719,GO:0009723,GO:0009725,GO:0009755,GO:0009873,GO:0009892,GO:0009987,GO:0010033,GO:0010267,GO:…	ko:K12878	efThoc1
MSTRG.143.6	Y	THO complex subunit 1 transcription elongation factor	-	GO:0000160,GO:0000347,GO:0005575,GO:0005622,GO:0005623,GO:0005634,GO:0006139,GO:0006396,GO:0006403,GO:0006405,GO:0006406,GO:0006611,GO:0006725,GO:0006807,GO:0006810,GO:0006886,GO:0006913,GO:0006950,GO:0006952,GO:0007154,GO:0007165,GO:0008104,GO:0008150,GO:0008152,GO:0009605,GO:0009607,GO:0009620,GO:0009719,GO:0009723,GO:0009725,GO:0009755,GO:0009873,GO:0009892,GO:0009987,GO:0010033,GO:0010267,GO:…	ko:K12878	efThoc1
MSTRG.14304.2	S	Putative serine esterase (DUF676)	-	-	-	DUF676
MSTRG.14331.3	S	synthase	-	-	ko:K14174,ko:K14184,ko:K15797,ko:K15803	Terpene_synth,Terpene_synth_C
MSTRG.14352.1	T	belongs to the protein kinase superfamily	-	GO:0003674,GO:0003824,GO:0004672,GO:0004674,GO:0005488,GO:0005515,GO:0005516,GO:0005575,GO:0005622,GO:0005623,GO:0005737,GO:0005768,GO:0005886,GO:0006464,GO:0006468,GO:0006793,GO:0006796,GO:0006807,GO:0006950,GO:0008150,GO:0008152,GO:0009266,GO:0009409,GO:0009628,GO:0009631,GO:0009987,GO:0010008,GO:0012505,GO:0016020,GO:0016301,GO:0016310,GO:0016740,GO:0016772,GO:0016773,GO:0019538,GO:0031090,GO:…	ko:K04733	Pkinase,Pkinase_Tyr
MSTRG.14352.2	T	belongs to the protein kinase superfamily	-	GO:0003674,GO:0003824,GO:0004672,GO:0004674,GO:0005488,GO:0005515,GO:0005516,GO:0005575,GO:0005622,GO:0005623,GO:0005737,GO:0005768,GO:0005886,GO:0006464,GO:0006468,GO:0006793,GO:0006796,GO:0006807,GO:0006950,GO:0008150,GO:0008152,GO:0009266,GO:0009409,GO:0009628,GO:0009631,GO:0009987,GO:0010008,GO:0012505,GO:0016020,GO:0016301,GO:0016310,GO:0016740,GO:0016772,GO:0016773,GO:0019538,GO:0031090,GO:…	ko:K04733	Pkinase,Pkinase_Tyr
MSTRG.14352.3	T	belongs to the protein kinase superfamily	-	GO:0003674,GO:0003824,GO:0004672,GO:0004674,GO:0005488,GO:0005515,GO:0005516,GO:0005575,GO:0005622,GO:0005623,GO:0005737,GO:0005768,GO:0005886,GO:0006464,GO:0006468,GO:0006793,GO:0006796,GO:0006807,GO:0006950,GO:0008150,GO:0008152,GO:0009266,GO:0009409,GO:0009628,GO:0009631,GO:0009987,GO:0010008,GO:0012505,GO:0016020,GO:0016301,GO:0016310,GO:0016740,GO:0016772,GO:0016773,GO:0019538,GO:0031090,GO:…	ko:K04733	Pkinase,Pkinase_Tyr
MSTRG.1438.2	G	Major Facilitator Superfamily	-	-	-	MFS_1
MSTRG.14391.3	EG	Triose-phosphate Transporter family	-	GO:0005575,GO:0005622,GO:0005623,GO:0005737,GO:0005829,GO:0005840,GO:0022626,GO:0032991,GO:0043226,GO:0043228,GO:0043229,GO:0043232,GO:0044424,GO:0044444,GO:0044445,GO:0044464,GO:1990904	-	TPT
MSTRG.14392.1	J	Belongs to the class I-like SAM-binding methyltransferase superfamily. RsmB NOP family	-	-	-	Methyltr_RsmB-F
MSTRG.14392.4	J	Belongs to the class I-like SAM-binding methyltransferase superfamily. RsmB NOP family	-	-	-	Methyltr_RsmB-F
MSTRG.1441.1	G	Glycosyltransferase family 20	-	GO:0003674,GO:0003824,GO:0003825,GO:0004805,GO:0005575,GO:0005622,GO:0005623,GO:0005737,GO:0005975,GO:0005984,GO:0005991,GO:0005992,GO:0006793,GO:0006796,GO:0006950,GO:0008150,GO:0008152,GO:0008194,GO:0009058,GO:0009311,GO:0009312,GO:0009987,GO:0016051,GO:0016311,GO:0016740,GO:0016757,GO:0016758,GO:0016787,GO:0016788,GO:0016791,GO:0019203,GO:0033554,GO:0034637,GO:0035251,GO:0042578,GO:0044237,GO:…	ko:K16055	Glyco_transf_20,Trehalose_PPase
MSTRG.1441.8	G	Glycosyltransferase family 20	-	GO:0003674,GO:0003824,GO:0003825,GO:0004805,GO:0005575,GO:0005622,GO:0005623,GO:0005737,GO:0005975,GO:0005984,GO:0005991,GO:0005992,GO:0006793,GO:0006796,GO:0006950,GO:0008150,GO:0008152,GO:0008194,GO:0009058,GO:0009311,GO:0009312,GO:0009987,GO:0016051,GO:0016311,GO:0016740,GO:0016757,GO:0016758,GO:0016787,GO:0016788,GO:0016791,GO:0019203,GO:0033554,GO:0034637,GO:0035251,GO:0042578,GO:0044237,GO:…	ko:K16055	Glyco_transf_20,Trehalose_PPase
MSTRG.1441.9	G	Glycosyltransferase family 20	-	GO:0003674,GO:0003824,GO:0003825,GO:0004805,GO:0005575,GO:0005622,GO:0005623,GO:0005737,GO:0005975,GO:0005984,GO:0005991,GO:0005992,GO:0006793,GO:0006796,GO:0006950,GO:0008150,GO:0008152,GO:0008194,GO:0009058,GO:0009311,GO:0009312,GO:0009987,GO:0016051,GO:0016311,GO:0016740,GO:0016757,GO:0016758,GO:0016787,GO:0016788,GO:0016791,GO:0019203,GO:0033554,GO:0034637,GO:0035251,GO:0042578,GO:0044237,GO:…	ko:K16055	Glyco_transf_20,Trehalose_PPase
MSTRG.14426.1	G	Belongs to the protein kinase superfamily	-	-	ko:K03083	Pkinase
MSTRG.14433.1	Q	Belongs to the peroxidase family. Classical plant (class III) peroxidase subfamily	-	-	ko:K00430	peroxidase
MSTRG.14433.10	Q	Belongs to the peroxidase family. Classical plant (class III) peroxidase subfamily	-	-	ko:K00430	peroxidase
MSTRG.14433.11	Q	Belongs to the peroxidase family. Classical plant (class III) peroxidase subfamily	-	-	ko:K00430	peroxidase
MSTRG.14433.14	Q	Belongs to the peroxidase family. Classical plant (class III) peroxidase subfamily	-	-	ko:K00430	peroxidase
MSTRG.14433.15	Q	Belongs to the peroxidase family. Classical plant (class III) peroxidase subfamily	-	-	ko:K00430	peroxidase
MSTRG.14433.2	Q	Belongs to the peroxidase family. Classical plant (class III) peroxidase subfamily	-	-	ko:K00430	peroxidase
MSTRG.14433.3	Q	Belongs to the peroxidase family. Classical plant (class III) peroxidase subfamily	-	-	ko:K00430	peroxidase
MSTRG.14433.4	Q	Belongs to the peroxidase family. Classical plant (class III) peroxidase subfamily	-	-	ko:K00430	peroxidase
MSTRG.14433.5	Q	Belongs to the peroxidase family. Classical plant (class III) peroxidase subfamily	-	-	ko:K00430	peroxidase
MSTRG.14433.8	Q	Belongs to the peroxidase family. Classical plant (class III) peroxidase subfamily	-	-	ko:K00430	peroxidase
MSTRG.14433.9	Q	Belongs to the peroxidase family. Classical plant (class III) peroxidase subfamily	-	-	ko:K00430	peroxidase
MSTRG.14446.1	H	Catalyzes the formation of S-adenosylmethionine from methionine and ATP	-	GO:0003674,GO:0003824,GO:0004478,GO:0005575,GO:0005622,GO:0005623,GO:0005737,GO:0005829,GO:0016740,GO:0016765,GO:0044424,GO:0044444,GO:0044464	ko:K00789	S-AdoMet_synt_C,S-AdoMet_synt_M,S-AdoMet_synt_N
MSTRG.14446.2	H	Catalyzes the formation of S-adenosylmethionine from methionine and ATP	-	GO:0003674,GO:0003824,GO:0004478,GO:0005575,GO:0005622,GO:0005623,GO:0005737,GO:0005829,GO:0016740,GO:0016765,GO:0044424,GO:0044444,GO:0044464	ko:K00789	S-AdoMet_synt_C,S-AdoMet_synt_M,S-AdoMet_synt_N
MSTRG.14448.2	T	belongs to the protein kinase superfamily	-	-	ko:K13436	Pkinase_Tyr
MSTRG.14461.1	T	Non-specific serine threonine protein kinase	CIPK17	GO:0001101,GO:0003674,GO:0003824,GO:0004672,GO:0004674,GO:0005575,GO:0005622,GO:0005623,GO:0005634,GO:0005737,GO:0005886,GO:0006464,GO:0006468,GO:0006793,GO:0006796,GO:0006807,GO:0006950,GO:0006970,GO:0007154,GO:0007165,GO:0008150,GO:0008152,GO:0009628,GO:0009651,GO:0009719,GO:0009725,GO:0009737,GO:0009987,GO:0010033,GO:0016020,GO:0016301,GO:0016310,GO:0016740,GO:0016772,GO:0016773,GO:0019538,GO:…	ko:K07198	KA1,NAF,Pkinase
MSTRG.14475.1	Q	Thioesterase superfamily	-	-	-	4HBT
MSTRG.14492.1	K	helix loop helix domain	-	GO:0005575,GO:0005622,GO:0005623,GO:0005634,GO:0008150,GO:0040008,GO:0043226,GO:0043227,GO:0043229,GO:0043231,GO:0044424,GO:0044464,GO:0048580,GO:0048638,GO:0050789,GO:0050793,GO:0051239,GO:0065007,GO:0080050,GO:0080113,GO:2000026,GO:2000241	ko:K12126	HLH
MSTRG.14507.1	L	Zinc finger BED domain-containing protein RICESLEEPER	-	-	-	DUF4413,Dimer_Tnp_hAT
MSTRG.14523.2	S	Lysine methyltransferase	-	-	-	FAM86,Methyltransf_16
MSTRG.14545.2	BK	Snf2-ATP coupling, chromatin remodelling complex	-	GO:0000003,GO:0000182,GO:0000228,GO:0000785,GO:0000790,GO:0000902,GO:0001085,GO:0001101,GO:0001102,GO:0003006,GO:0003674,GO:0003676,GO:0003677,GO:0003682,GO:0003690,GO:0003824,GO:0005488,GO:0005515,GO:0005575,GO:0005622,GO:0005623,GO:0005634,GO:0005694,GO:0005975,GO:0005984,GO:0005985,GO:0005987,GO:0006066,GO:0006139,GO:0006259,GO:0006260,GO:0006261,GO:0006281,GO:0006302,GO:0006310,GO:0006325,GO:…	ko:K11647	Helicase_C,SNF2_N,SnAC
MSTRG.14553.3	S	Fibronectin type III domain	-	GO:0001666,GO:0005575,GO:0005622,GO:0005623,GO:0005634,GO:0005654,GO:0005677,GO:0006950,GO:0008150,GO:0009266,GO:0009409,GO:0009628,GO:0009892,GO:0009893,GO:0009987,GO:0010048,GO:0010468,GO:0010604,GO:0010605,GO:0010629,GO:0010638,GO:0016604,GO:0016607,GO:0017053,GO:0019222,GO:0031056,GO:0031058,GO:0031060,GO:0031062,GO:0031323,GO:0031325,GO:0031399,GO:0031401,GO:0031974,GO:0031981,GO:0032268,GO:…	-	PHD_Oberon,fn3
MSTRG.14553.4	S	Fibronectin type III domain	-	GO:0001666,GO:0005575,GO:0005622,GO:0005623,GO:0005634,GO:0005654,GO:0005677,GO:0006950,GO:0008150,GO:0009266,GO:0009409,GO:0009628,GO:0009892,GO:0009893,GO:0009987,GO:0010048,GO:0010468,GO:0010604,GO:0010605,GO:0010629,GO:0010638,GO:0016604,GO:0016607,GO:0017053,GO:0019222,GO:0031056,GO:0031058,GO:0031060,GO:0031062,GO:0031323,GO:0031325,GO:0031399,GO:0031401,GO:0031974,GO:0031981,GO:0032268,GO:…	-	PHD_Oberon,fn3
MSTRG.14553.5	S	Fibronectin type III domain	-	GO:0001666,GO:0005575,GO:0005622,GO:0005623,GO:0005634,GO:0005654,GO:0005677,GO:0006950,GO:0008150,GO:0009266,GO:0009409,GO:0009628,GO:0009892,GO:0009893,GO:0009987,GO:0010048,GO:0010468,GO:0010604,GO:0010605,GO:0010629,GO:0010638,GO:0016604,GO:0016607,GO:0017053,GO:0019222,GO:0031056,GO:0031058,GO:0031060,GO:0031062,GO:0031323,GO:0031325,GO:0031399,GO:0031401,GO:0031974,GO:0031981,GO:0032268,GO:…	-	PHD_Oberon,fn3
MSTRG.14594.1	S	Putative lipopolysaccharide-modifying enzyme.	-	-	ko:K13667	Glyco_transf_90
MSTRG.14594.1	D	Belongs to the cullin family	-	-	ko:K03347	Cullin,Cullin_Nedd8
MSTRG.14599.1	L	Domain of unknown function (DUF4413)	-	-	-	DUF4413,Dimer_Tnp_hAT,zf-BED
MSTRG.146.10	Z	Belongs to the actin family	ARP4	GO:0000003,GO:0003006,GO:0003674,GO:0005198,GO:0005200,GO:0005575,GO:0005622,GO:0005623,GO:0005634,GO:0005730,GO:0006325,GO:0006996,GO:0007010,GO:0007275,GO:0007276,GO:0008150,GO:0009314,GO:0009416,GO:0009555,GO:0009628,GO:0009648,GO:0009791,GO:0009987,GO:0010228,GO:0016043,GO:0019953,GO:0022412,GO:0022414,GO:0030154,GO:0031974,GO:0031981,GO:0032501,GO:0032502,GO:0032504,GO:0043226,GO:0043227,GO:…	ko:K11340	Actin
MSTRG.146.11	Z	Belongs to the actin family	ARP4	GO:0000003,GO:0003006,GO:0003674,GO:0005198,GO:0005200,GO:0005575,GO:0005622,GO:0005623,GO:0005634,GO:0005730,GO:0006325,GO:0006996,GO:0007010,GO:0007275,GO:0007276,GO:0008150,GO:0009314,GO:0009416,GO:0009555,GO:0009628,GO:0009648,GO:0009791,GO:0009987,GO:0010228,GO:0016043,GO:0019953,GO:0022412,GO:0022414,GO:0030154,GO:0031974,GO:0031981,GO:0032501,GO:0032502,GO:0032504,GO:0043226,GO:0043227,GO:…	ko:K11340	Actin
MSTRG.1464.1	S	Protein of unknown function, DUF547	-	-	-	DUF547,Lzipper-MIP1
MSTRG.1464.2	S	Protein of unknown function, DUF547	-	-	-	DUF547,Lzipper-MIP1
MSTRG.1464.3	S	Protein of unknown function, DUF547	-	-	-	DUF547,Lzipper-MIP1
MSTRG.14645.1	Q	Belongs to the cytochrome P450 family	-	-	ko:K00512	p450
MSTRG.14652.1	K	catalytic domain of ctd-like phosphatases	-	-	ko:K17616	NIF
MSTRG.14652.3	K	catalytic domain of ctd-like phosphatases	-	-	ko:K17616	NIF
MSTRG.14704.2	-	-	-	-	-	-
MSTRG.14737.1	F	Catalyzes the phosphorylation of pyrimidine nucleoside monophosphates at the expense of ATP. Plays an important role in de novo pyrimidine nucleotide biosynthesis. Has preference for UMP and CMP as phosphate acceptors	-	-	ko:K02133,ko:K13800	ADK
MSTRG.14737.4	F	Catalyzes the phosphorylation of pyrimidine nucleoside monophosphates at the expense of ATP. Plays an important role in de novo pyrimidine nucleotide biosynthesis. Has preference for UMP and CMP as phosphate acceptors	-	-	ko:K02133,ko:K13800	ADK
MSTRG.14787.1	J	Amidase	-	GO:0003674,GO:0003824,GO:0005575,GO:0005622,GO:0005623,GO:0005737,GO:0005773,GO:0005774,GO:0005783,GO:0005794,GO:0005886,GO:0006066,GO:0006576,GO:0006807,GO:0006950,GO:0006952,GO:0008150,GO:0008152,GO:0009308,GO:0009605,GO:0009607,GO:0009617,GO:0009987,GO:0012505,GO:0016020,GO:0016787,GO:0016810,GO:0016811,GO:0031090,GO:0034308,GO:0034641,GO:0042439,GO:0042742,GO:0043207,GO:0043226,GO:0043227,GO:…	-	Amidase
MSTRG.14787.2	J	Amidase	-	GO:0003674,GO:0003824,GO:0005575,GO:0005622,GO:0005623,GO:0005737,GO:0005773,GO:0005774,GO:0005783,GO:0005794,GO:0005886,GO:0006066,GO:0006576,GO:0006807,GO:0006950,GO:0006952,GO:0008150,GO:0008152,GO:0009308,GO:0009605,GO:0009607,GO:0009617,GO:0009987,GO:0012505,GO:0016020,GO:0016787,GO:0016810,GO:0016811,GO:0031090,GO:0034308,GO:0034641,GO:0042439,GO:0042742,GO:0043207,GO:0043226,GO:0043227,GO:…	-	Amidase
MSTRG.14787.6	J	Amidase	-	GO:0003674,GO:0003824,GO:0005575,GO:0005622,GO:0005623,GO:0005737,GO:0005773,GO:0005774,GO:0005783,GO:0005794,GO:0005886,GO:0006066,GO:0006576,GO:0006807,GO:0006950,GO:0006952,GO:0008150,GO:0008152,GO:0009308,GO:0009605,GO:0009607,GO:0009617,GO:0009987,GO:0012505,GO:0016020,GO:0016787,GO:0016810,GO:0016811,GO:0031090,GO:0034308,GO:0034641,GO:0042439,GO:0042742,GO:0043207,GO:0043226,GO:0043227,GO:…	-	Amidase
MSTRG.14789.1	S	Domain of unknown function (DUF4220)	-	-	-	DUF4220,DUF594
MSTRG.14789.12	S	Domain of unknown function (DUF4220)	-	-	-	DUF4220,DUF594
MSTRG.14789.5	S	Domain of unknown function (DUF4220)	-	-	-	DUF4220,DUF594
MSTRG.14797.4	G	Phosphoglycerate mutase family	-	GO:0005575,GO:0005622,GO:0005623,GO:0005737,GO:0005829,GO:0044424,GO:0044444,GO:0044464	-	His_Phos_1
MSTRG.14821.5	C	Belongs to the mitochondrial carrier (TC 2.A.29) family	-	-	ko:K15103	Mito_carr
MSTRG.14822.6	AJ	Catalyzes the isomerization of citrate to isocitrate via cis-aconitate	-	-	ko:K01681	Aconitase,Aconitase_C
MSTRG.14823.20	L	Protein BREAST CANCER SUSCEPTIBILITY 2 homolog	-	GO:0000003,GO:0000226,GO:0000228,GO:0000278,GO:0000280,GO:0000281,GO:0000722,GO:0000723,GO:0000724,GO:0000725,GO:0000781,GO:0000784,GO:0000793,GO:0000794,GO:0000795,GO:0000800,GO:0000910,GO:0001556,GO:0001701,GO:0001824,GO:0001832,GO:0001833,GO:0002020,GO:0002376,GO:0002520,GO:0003006,GO:0003674,GO:0003676,GO:0003677,GO:0003697,GO:0003824,GO:0004402,GO:0005488,GO:0005515,GO:0005575,GO:0005622,GO:…	ko:K08775	BRCA-2_OB1,BRCA-2_helical,BRCA2
MSTRG.14823.20	-	-	-	-	-	zf-RVT
MSTRG.14830.1	T	Protein kinase domain	-	-	ko:K04733	GUB_WAK_bind,Pkinase,Pkinase_Tyr,WAK_assoc
MSTRG.14830.3	T	Protein kinase domain	-	-	ko:K04733	GUB_WAK_bind,Pkinase,Pkinase_Tyr,WAK_assoc
MSTRG.14830.4	T	Protein kinase domain	-	-	ko:K04733	GUB_WAK_bind,Pkinase,Pkinase_Tyr,WAK_assoc
MSTRG.14833.1	T	Protein kinase domain	-	GO:0005575,GO:0005623,GO:0005886,GO:0016020,GO:0044464,GO:0071944	-	GUB_WAK_bind,Pkinase,Pkinase_Tyr
MSTRG.14839.1	G	Phosphoglycerate mutase family	-	GO:0005575,GO:0005622,GO:0005623,GO:0005737,GO:0005829,GO:0044424,GO:0044444,GO:0044464	-	His_Phos_1
MSTRG.14839.7	G	Phosphoglycerate mutase family	-	GO:0005575,GO:0005622,GO:0005623,GO:0005737,GO:0005829,GO:0044424,GO:0044444,GO:0044464	-	His_Phos_1
MSTRG.14846.1	C	Belongs to the FAD-dependent glycerol-3-phosphate dehydrogenase family	-	GO:0003674,GO:0003824,GO:0004368,GO:0005575,GO:0005622,GO:0005623,GO:0005737,GO:0005739,GO:0005975,GO:0006066,GO:0006071,GO:0006072,GO:0006091,GO:0006116,GO:0006127,GO:0006139,GO:0006725,GO:0006732,GO:0006733,GO:0006734,GO:0006753,GO:0006793,GO:0006796,GO:0006807,GO:0008150,GO:0008152,GO:0009056,GO:0009117,GO:0009987,GO:0015980,GO:0016052,GO:0016491,GO:0016614,GO:0016901,GO:0019362,GO:0019400,GO:…	ko:K00111	DAO,DAO_C
MSTRG.14846.2	C	Belongs to the FAD-dependent glycerol-3-phosphate dehydrogenase family	-	GO:0003674,GO:0003824,GO:0004368,GO:0005575,GO:0005622,GO:0005623,GO:0005737,GO:0005739,GO:0005975,GO:0006066,GO:0006071,GO:0006072,GO:0006091,GO:0006116,GO:0006127,GO:0006139,GO:0006725,GO:0006732,GO:0006733,GO:0006734,GO:0006753,GO:0006793,GO:0006796,GO:0006807,GO:0008150,GO:0008152,GO:0009056,GO:0009117,GO:0009987,GO:0015980,GO:0016052,GO:0016491,GO:0016614,GO:0016901,GO:0019362,GO:0019400,GO:…	ko:K00111	DAO,DAO_C
MSTRG.14860.1	T	NB-ARC domain	-	-	-	NB-ARC
MSTRG.14860.1	T	ADP binding	-	-	-	-
MSTRG.14860.16	S	Auxin responsive protein	-	-	ko:K14488	Auxin_inducible
MSTRG.14860.16	T	ADP binding	-	-	-	-
MSTRG.14860.16	T	NB-ARC domain	-	-	-	NB-ARC
MSTRG.14860.18	T	ADP binding	-	-	-	-
MSTRG.14860.18	T	NB-ARC domain	-	-	-	NB-ARC
MSTRG.14860.21	T	ADP binding	-	-	-	-
MSTRG.14860.21	T	NB-ARC domain	-	-	-	NB-ARC
MSTRG.14860.22	T	ADP binding	-	-	-	-
MSTRG.14860.22	T	NB-ARC domain	-	-	-	NB-ARC
MSTRG.14860.24	T	NB-ARC domain	-	-	-	NB-ARC
MSTRG.14860.24	T	ADP binding	-	-	-	-
MSTRG.14860.25	T	ADP binding	-	-	-	-
MSTRG.14860.25	T	NB-ARC domain	-	-	-	NB-ARC
MSTRG.14860.25	S	Auxin responsive protein	-	-	ko:K14488	Auxin_inducible
MSTRG.14860.4	T	NB-ARC domain	-	-	-	NB-ARC
MSTRG.14860.4	T	ADP binding	-	-	-	-
MSTRG.14884.1	S	Plant protein of unknown function	-	-	-	DUF247
MSTRG.14895.1	I	Plastid acetyl-CoA carboxylase	ACC2	GO:0000003,GO:0003006,GO:0003674,GO:0003824,GO:0003989,GO:0005575,GO:0005623,GO:0005886,GO:0006082,GO:0006629,GO:0006631,GO:0006633,GO:0007275,GO:0008150,GO:0008152,GO:0008610,GO:0009058,GO:0009653,GO:0009719,GO:0009725,GO:0009735,GO:0009790,GO:0009791,GO:0009793,GO:0009888,GO:0009933,GO:0009987,GO:0010014,GO:0010016,GO:0010033,GO:0010072,GO:0010154,GO:0016020,GO:0016053,GO:0016421,GO:0016874,GO:…	ko:K11262	ACC_central,Biotin_carb_C,Biotin_carb_N,Biotin_lipoyl,CPSase_L_D2,Carboxyl_trans
MSTRG.14906.2	CG	Sterol 3-beta-glucosyltransferase	-	GO:0000003,GO:0003006,GO:0003674,GO:0003824,GO:0005575,GO:0005622,GO:0005623,GO:0005886,GO:0006629,GO:0007275,GO:0008150,GO:0008152,GO:0008194,GO:0008202,GO:0009791,GO:0010154,GO:0016020,GO:0016125,GO:0016740,GO:0016757,GO:0016758,GO:0016906,GO:0022414,GO:0032501,GO:0032502,GO:0035251,GO:0043226,GO:0043227,GO:0043229,GO:0043231,GO:0044238,GO:0044424,GO:0044464,GO:0046527,GO:0048316,GO:0048608,GO:…	ko:K05841	Glyco_transf_28,UDPGT
MSTRG.14922.1	Q	Belongs to the ABC transporter superfamily. ABCG family. PDR (TC 3.A.1.205) subfamily	-	GO:0003674,GO:0003824,GO:0005215,GO:0005575,GO:0005623,GO:0005886,GO:0006810,GO:0008150,GO:0015399,GO:0015405,GO:0016020,GO:0016021,GO:0016462,GO:0016787,GO:0016817,GO:0016818,GO:0016887,GO:0017111,GO:0022804,GO:0022857,GO:0031224,GO:0042623,GO:0042626,GO:0043492,GO:0044425,GO:0044464,GO:0051179,GO:0051234,GO:0055085,GO:0071944	-	ABC2_membrane,ABC_tran,ABC_trans_N,PDR_assoc
MSTRG.14922.25	Q	Belongs to the ABC transporter superfamily. ABCG family. PDR (TC 3.A.1.205) subfamily	-	GO:0003674,GO:0003824,GO:0005215,GO:0005575,GO:0005623,GO:0005886,GO:0006810,GO:0008150,GO:0015399,GO:0015405,GO:0016020,GO:0016021,GO:0016462,GO:0016787,GO:0016817,GO:0016818,GO:0016887,GO:0017111,GO:0022804,GO:0022857,GO:0031224,GO:0042623,GO:0042626,GO:0043492,GO:0044425,GO:0044464,GO:0051179,GO:0051234,GO:0055085,GO:0071944	-	ABC2_membrane,ABC_tran,ABC_trans_N,PDR_assoc
MSTRG.14922.28	Q	Belongs to the ABC transporter superfamily. ABCG family. PDR (TC 3.A.1.205) subfamily	-	GO:0003674,GO:0003824,GO:0005215,GO:0005575,GO:0005623,GO:0005886,GO:0006810,GO:0008150,GO:0015399,GO:0015405,GO:0016020,GO:0016021,GO:0016462,GO:0016787,GO:0016817,GO:0016818,GO:0016887,GO:0017111,GO:0022804,GO:0022857,GO:0031224,GO:0042623,GO:0042626,GO:0043492,GO:0044425,GO:0044464,GO:0051179,GO:0051234,GO:0055085,GO:0071944	-	ABC2_membrane,ABC_tran,ABC_trans_N,PDR_assoc
MSTRG.14922.4	Q	Belongs to the ABC transporter superfamily. ABCG family. PDR (TC 3.A.1.205) subfamily	-	GO:0003674,GO:0003824,GO:0005215,GO:0005575,GO:0005623,GO:0005886,GO:0006810,GO:0008150,GO:0015399,GO:0015405,GO:0016020,GO:0016021,GO:0016462,GO:0016787,GO:0016817,GO:0016818,GO:0016887,GO:0017111,GO:0022804,GO:0022857,GO:0031224,GO:0042623,GO:0042626,GO:0043492,GO:0044425,GO:0044464,GO:0051179,GO:0051234,GO:0055085,GO:0071944	-	ABC2_membrane,ABC_tran,ABC_trans_N,PDR_assoc
MSTRG.14922.5	Q	Belongs to the ABC transporter superfamily. ABCG family. PDR (TC 3.A.1.205) subfamily	-	GO:0003674,GO:0003824,GO:0005215,GO:0005575,GO:0005623,GO:0005886,GO:0006810,GO:0008150,GO:0015399,GO:0015405,GO:0016020,GO:0016021,GO:0016462,GO:0016787,GO:0016817,GO:0016818,GO:0016887,GO:0017111,GO:0022804,GO:0022857,GO:0031224,GO:0042623,GO:0042626,GO:0043492,GO:0044425,GO:0044464,GO:0051179,GO:0051234,GO:0055085,GO:0071944	-	ABC2_membrane,ABC_tran,ABC_trans_N,PDR_assoc
MSTRG.14925.6	G	Catalyzes the rate-limiting step of the oxidative pentose-phosphate pathway, which represents a route for the dissimilation of carbohydrates besides glycolysis	G6PD3	GO:0003674,GO:0003824,GO:0004345,GO:0005575,GO:0005622,GO:0005623,GO:0005737,GO:0005975,GO:0005996,GO:0006006,GO:0006081,GO:0006098,GO:0006139,GO:0006725,GO:0006732,GO:0006733,GO:0006739,GO:0006753,GO:0006793,GO:0006796,GO:0006807,GO:0008150,GO:0008152,GO:0009051,GO:0009117,GO:0009507,GO:0009532,GO:0009536,GO:0009570,GO:0009987,GO:0016491,GO:0016614,GO:0016616,GO:0019318,GO:0019362,GO:0019637,GO:…	ko:K00036	G6PD_C,G6PD_N
MSTRG.14951.1	Q	ABC transporter	-	GO:0003674,GO:0003824,GO:0005215,GO:0005575,GO:0005623,GO:0005886,GO:0005911,GO:0006810,GO:0008150,GO:0009506,GO:0015399,GO:0015405,GO:0016020,GO:0016021,GO:0016462,GO:0016787,GO:0016817,GO:0016818,GO:0016887,GO:0017111,GO:0022804,GO:0022857,GO:0030054,GO:0031224,GO:0042623,GO:0042626,GO:0043492,GO:0044425,GO:0044464,GO:0051179,GO:0051234,GO:0055044,GO:0055085,GO:0071944	-	ABC2_membrane,ABC_tran
MSTRG.14951.3	Q	ABC transporter	-	GO:0003674,GO:0003824,GO:0005215,GO:0005575,GO:0005623,GO:0005886,GO:0005911,GO:0006810,GO:0008150,GO:0009506,GO:0015399,GO:0015405,GO:0016020,GO:0016021,GO:0016462,GO:0016787,GO:0016817,GO:0016818,GO:0016887,GO:0017111,GO:0022804,GO:0022857,GO:0030054,GO:0031224,GO:0042623,GO:0042626,GO:0043492,GO:0044425,GO:0044464,GO:0051179,GO:0051234,GO:0055044,GO:0055085,GO:0071944	-	ABC2_membrane,ABC_tran
MSTRG.14964.1	Q	ABC transporter transmembrane region	-	GO:0000325,GO:0001101,GO:0003674,GO:0003824,GO:0005215,GO:0005575,GO:0005622,GO:0005623,GO:0005737,GO:0005773,GO:0005774,GO:0005794,GO:0005886,GO:0005911,GO:0006810,GO:0006855,GO:0006950,GO:0008150,GO:0009414,GO:0009415,GO:0009506,GO:0009605,GO:0009607,GO:0009611,GO:0009624,GO:0009628,GO:0009987,GO:0010035,GO:0010118,GO:0012505,GO:0015399,GO:0015405,GO:0015893,GO:0016020,GO:0016462,GO:0016787,GO:…	ko:K05665,ko:K05666	ABC_membrane,ABC_tran
MSTRG.14964.11	Q	ABC transporter transmembrane region	-	GO:0000325,GO:0001101,GO:0003674,GO:0003824,GO:0005215,GO:0005575,GO:0005622,GO:0005623,GO:0005737,GO:0005773,GO:0005774,GO:0005794,GO:0005886,GO:0005911,GO:0006810,GO:0006855,GO:0006950,GO:0008150,GO:0009414,GO:0009415,GO:0009506,GO:0009605,GO:0009607,GO:0009611,GO:0009624,GO:0009628,GO:0009987,GO:0010035,GO:0010118,GO:0012505,GO:0015399,GO:0015405,GO:0015893,GO:0016020,GO:0016462,GO:0016787,GO:…	ko:K05665,ko:K05666	ABC_membrane,ABC_tran
MSTRG.14964.2	Q	ABC transporter transmembrane region	-	GO:0000325,GO:0001101,GO:0003674,GO:0003824,GO:0005215,GO:0005575,GO:0005622,GO:0005623,GO:0005737,GO:0005773,GO:0005774,GO:0005794,GO:0005886,GO:0005911,GO:0006810,GO:0006855,GO:0006950,GO:0008150,GO:0009414,GO:0009415,GO:0009506,GO:0009605,GO:0009607,GO:0009611,GO:0009624,GO:0009628,GO:0009987,GO:0010035,GO:0010118,GO:0012505,GO:0015399,GO:0015405,GO:0015893,GO:0016020,GO:0016462,GO:0016787,GO:…	ko:K05665,ko:K05666	ABC_membrane,ABC_tran
MSTRG.14964.5	Q	ABC transporter transmembrane region	-	GO:0000325,GO:0001101,GO:0003674,GO:0003824,GO:0005215,GO:0005575,GO:0005622,GO:0005623,GO:0005737,GO:0005773,GO:0005774,GO:0005794,GO:0005886,GO:0005911,GO:0006810,GO:0006855,GO:0006950,GO:0008150,GO:0009414,GO:0009415,GO:0009506,GO:0009605,GO:0009607,GO:0009611,GO:0009624,GO:0009628,GO:0009987,GO:0010035,GO:0010118,GO:0012505,GO:0015399,GO:0015405,GO:0015893,GO:0016020,GO:0016462,GO:0016787,GO:…	ko:K05665,ko:K05666	ABC_membrane,ABC_tran
MSTRG.14967.1	U	Vps54-like protein	-	GO:0000139,GO:0000149,GO:0000938,GO:0001894,GO:0003674,GO:0005488,GO:0005515,GO:0005575,GO:0005622,GO:0005623,GO:0005634,GO:0005654,GO:0005737,GO:0005794,GO:0005802,GO:0006810,GO:0006892,GO:0006896,GO:0006996,GO:0007010,GO:0007034,GO:0007041,GO:0008150,GO:0009507,GO:0009536,GO:0009987,GO:0012505,GO:0016020,GO:0016043,GO:0016192,GO:0016197,GO:0016482,GO:0019905,GO:0031090,GO:0031410,GO:0031974,GO:…	ko:K17600	Vps54
MSTRG.14967.7	U	Vps54-like protein	-	GO:0000139,GO:0000149,GO:0000938,GO:0001894,GO:0003674,GO:0005488,GO:0005515,GO:0005575,GO:0005622,GO:0005623,GO:0005634,GO:0005654,GO:0005737,GO:0005794,GO:0005802,GO:0006810,GO:0006892,GO:0006896,GO:0006996,GO:0007010,GO:0007034,GO:0007041,GO:0008150,GO:0009507,GO:0009536,GO:0009987,GO:0012505,GO:0016020,GO:0016043,GO:0016192,GO:0016197,GO:0016482,GO:0019905,GO:0031090,GO:0031410,GO:0031974,GO:…	ko:K17600	Vps54
MSTRG.14967.7	-	-	-	-	-	-
MSTRG.14978.1	T	May act early in the ethylene signal transduction pathway, possibly as an ethylene receptor, or as a regulator of the pathway	-	GO:0003674,GO:0003824,GO:0004672,GO:0004674,GO:0006109,GO:0006355,GO:0006464,GO:0006468,GO:0006793,GO:0006796,GO:0006807,GO:0008150,GO:0008152,GO:0009719,GO:0009723,GO:0009725,GO:0009889,GO:0009987,GO:0010033,GO:0010468,GO:0010556,GO:0010675,GO:0016301,GO:0016310,GO:0016740,GO:0016772,GO:0016773,GO:0019219,GO:0019222,GO:0019538,GO:0031323,GO:0031326,GO:0032881,GO:0036211,GO:0042221,GO:0043170,GO:…	ko:K14509	GAF,HATPase_c,HisKA,Response_reg
MSTRG.14985.1	O	germin-like protein	-	GO:0005575,GO:0005618,GO:0005623,GO:0030312,GO:0044464,GO:0071944	-	Cupin_1
MSTRG.14985.2	O	germin-like protein	-	GO:0005575,GO:0005618,GO:0005623,GO:0030312,GO:0044464,GO:0071944	-	Cupin_1
MSTRG.15011.1	O	RING-like zinc finger	-	GO:0000306,GO:0003674,GO:0005488,GO:0005515,GO:0005575,GO:0005622,GO:0005623,GO:0005737,GO:0005773,GO:0005774,GO:0005783,GO:0006810,GO:0006886,GO:0008104,GO:0008150,GO:0012505,GO:0015031,GO:0015833,GO:0016020,GO:0019898,GO:0031090,GO:0031312,GO:0033036,GO:0034613,GO:0042886,GO:0043226,GO:0043227,GO:0043229,GO:0043231,GO:0043621,GO:0044422,GO:0044424,GO:0044425,GO:0044437,GO:0044444,GO:0044446,GO:…	ko:K15692	PA,Rhodanese,zf-RING_11,zf-RING_2
MSTRG.15024.1	S	source UniProtKB	-	-	-	Peptidase_C48
MSTRG.15041.8	S	Belongs to the DHHC palmitoyltransferase family	-	GO:0000138,GO:0003674,GO:0003824,GO:0005575,GO:0005622,GO:0005623,GO:0005737,GO:0005768,GO:0005769,GO:0005794,GO:0005795,GO:0005802,GO:0007275,GO:0007568,GO:0008150,GO:0010150,GO:0012505,GO:0016417,GO:0016740,GO:0016746,GO:0016747,GO:0019222,GO:0019707,GO:0031323,GO:0031410,GO:0031982,GO:0031984,GO:0031985,GO:0032501,GO:0032502,GO:0043226,GO:0043227,GO:0043229,GO:0043231,GO:0044422,GO:0044424,GO:…	ko:K14423,ko:K20028	DHHC
MSTRG.15046.19	J	Elongation factor Tu C-terminal domain	-	-	ko:K03267	GTP_EFTU,GTP_EFTU_D2,GTP_EFTU_D3
MSTRG.15046.2	J	Elongation factor Tu C-terminal domain	-	-	ko:K03267	GTP_EFTU,GTP_EFTU_D2,GTP_EFTU_D3
MSTRG.15056.1	K	General transcription factor 3C polypeptide 5-like	-	-	ko:K15202	Tau95
MSTRG.15056.2	K	General transcription factor 3C polypeptide 5-like	-	-	ko:K15202	Tau95
MSTRG.15056.3	K	General transcription factor 3C polypeptide 5-like	-	-	ko:K15202	Tau95
MSTRG.15067.1	S	Plant calmodulin-binding domain	-	-	-	CaM_binding
MSTRG.15071.53	S	WD40 repeats	-	GO:0000045,GO:0000422,GO:0000423,GO:0003674,GO:0005488,GO:0005515,GO:0005575,GO:0005622,GO:0005623,GO:0005737,GO:0005739,GO:0005829,GO:0005856,GO:0005929,GO:0005930,GO:0006914,GO:0006950,GO:0006996,GO:0007005,GO:0007033,GO:0007275,GO:0007399,GO:0008150,GO:0008152,GO:0008285,GO:0009056,GO:0009790,GO:0009792,GO:0009888,GO:0009893,GO:0009894,GO:0009896,GO:0009987,GO:0010506,GO:0010508,GO:0010562,GO:…	ko:K17985	WD40
MSTRG.15083.1	TZ	isoform X1	-	GO:0003674,GO:0003824,GO:0004849,GO:0005575,GO:0005622,GO:0005623,GO:0005737,GO:0005829,GO:0006139,GO:0006206,GO:0006213,GO:0006220,GO:0006221,GO:0006222,GO:0006725,GO:0006753,GO:0006793,GO:0006796,GO:0006807,GO:0008150,GO:0008152,GO:0008655,GO:0009058,GO:0009112,GO:0009116,GO:0009117,GO:0009119,GO:0009123,GO:0009124,GO:0009129,GO:0009130,GO:0009156,GO:0009161,GO:0009163,GO:0009165,GO:0009173,GO:…	ko:K00876	Cytidylate_kin,PRK
MSTRG.15083.5	TZ	isoform X1	-	GO:0003674,GO:0003824,GO:0004849,GO:0005575,GO:0005622,GO:0005623,GO:0005737,GO:0005829,GO:0006139,GO:0006206,GO:0006213,GO:0006220,GO:0006221,GO:0006222,GO:0006725,GO:0006753,GO:0006793,GO:0006796,GO:0006807,GO:0008150,GO:0008152,GO:0008655,GO:0009058,GO:0009112,GO:0009116,GO:0009117,GO:0009119,GO:0009123,GO:0009124,GO:0009129,GO:0009130,GO:0009156,GO:0009161,GO:0009163,GO:0009165,GO:0009173,GO:…	ko:K00876	Cytidylate_kin,PRK
MSTRG.15083.6	TZ	isoform X1	-	GO:0003674,GO:0003824,GO:0004849,GO:0005575,GO:0005622,GO:0005623,GO:0005737,GO:0005829,GO:0006139,GO:0006206,GO:0006213,GO:0006220,GO:0006221,GO:0006222,GO:0006725,GO:0006753,GO:0006793,GO:0006796,GO:0006807,GO:0008150,GO:0008152,GO:0008655,GO:0009058,GO:0009112,GO:0009116,GO:0009117,GO:0009119,GO:0009123,GO:0009124,GO:0009129,GO:0009130,GO:0009156,GO:0009161,GO:0009163,GO:0009165,GO:0009173,GO:…	ko:K00876	Cytidylate_kin,PRK
MSTRG.15083.7	TZ	isoform X1	-	GO:0003674,GO:0003824,GO:0004849,GO:0005575,GO:0005622,GO:0005623,GO:0005737,GO:0005829,GO:0006139,GO:0006206,GO:0006213,GO:0006220,GO:0006221,GO:0006222,GO:0006725,GO:0006753,GO:0006793,GO:0006796,GO:0006807,GO:0008150,GO:0008152,GO:0008655,GO:0009058,GO:0009112,GO:0009116,GO:0009117,GO:0009119,GO:0009123,GO:0009124,GO:0009129,GO:0009130,GO:0009156,GO:0009161,GO:0009163,GO:0009165,GO:0009173,GO:…	ko:K00876	Cytidylate_kin,PRK
MSTRG.15090.4	G	Belongs to the glycosyltransferase 8 family	-	-	ko:K13648	Glyco_transf_8
MSTRG.15090.4	S	Methyl-CpG binding domain	-	-	-	MBD
MSTRG.15090.5	S	Methyl-CpG binding domain	-	-	-	MBD
MSTRG.15090.5	G	Belongs to the glycosyltransferase 8 family	-	-	ko:K13648	Glyco_transf_8
MSTRG.15091.1	Q	short chain dehydrogenase	-	-	ko:K19329	adh_short
MSTRG.15097.7	O	Thioredoxin-like domain	PDIL5-2	GO:0003674,GO:0003756,GO:0003824,GO:0005575,GO:0005618,GO:0005622,GO:0005623,GO:0005737,GO:0005773,GO:0005774,GO:0005783,GO:0005911,GO:0006457,GO:0006950,GO:0008150,GO:0009505,GO:0009506,GO:0009987,GO:0012505,GO:0016020,GO:0016853,GO:0016860,GO:0016864,GO:0030054,GO:0030312,GO:0031090,GO:0033554,GO:0034976,GO:0043226,GO:0043227,GO:0043229,GO:0043231,GO:0044422,GO:0044424,GO:0044437,GO:0044444,GO:…	ko:K09580	Thioredoxin,Thioredoxin_6
MSTRG.15102.6	S	Uncharacterised conserved protein	-	GO:0001708,GO:0005575,GO:0005622,GO:0005623,GO:0005737,GO:0005794,GO:0006810,GO:0007034,GO:0008150,GO:0008152,GO:0009058,GO:0009718,GO:0009812,GO:0009813,GO:0009987,GO:0010638,GO:0012505,GO:0016020,GO:0016192,GO:0019898,GO:0030154,GO:0032502,GO:0033043,GO:0042440,GO:0043226,GO:0043227,GO:0043229,GO:0043231,GO:0044088,GO:0044090,GO:0044424,GO:0044425,GO:0044444,GO:0044464,GO:0045165,GO:0046148,GO:…	ko:K19513	FPL
MSTRG.15120.1	Z	Belongs to the TRAFAC class myosin-kinesin ATPase superfamily. Kinesin family	-	GO:0000003,GO:0000226,GO:0000280,GO:0000910,GO:0003674,GO:0003774,GO:0003777,GO:0003824,GO:0005575,GO:0005622,GO:0005623,GO:0005737,GO:0005856,GO:0005871,GO:0005875,GO:0006928,GO:0006996,GO:0007010,GO:0007017,GO:0007018,GO:0007049,GO:0007112,GO:0007140,GO:0007275,GO:0007276,GO:0008150,GO:0008574,GO:0009524,GO:0009555,GO:0009987,GO:0015630,GO:0016043,GO:0016462,GO:0016787,GO:0016817,GO:0016818,GO:…	ko:K10400	Kinesin
MSTRG.15127.13	P	Belongs to the cation transport ATPase (P-type) (TC 3.A.3) family. Type IV subfamily	-	-	ko:K01530	Cation_ATPase,E1-E2_ATPase,Hydrolase,PhoLip_ATPase_C,PhoLip_ATPase_N
MSTRG.15127.16	P	Belongs to the cation transport ATPase (P-type) (TC 3.A.3) family. Type IV subfamily	-	-	ko:K01530	Cation_ATPase,E1-E2_ATPase,Hydrolase,PhoLip_ATPase_C,PhoLip_ATPase_N
MSTRG.15138.1	A	Nuclear transport factor 2 (NTF2) domain	-	GO:0003674,GO:0003676,GO:0003723,GO:0003729,GO:0005488,GO:0005575,GO:0005622,GO:0005623,GO:0005737,GO:0006464,GO:0006508,GO:0006807,GO:0006914,GO:0008150,GO:0008152,GO:0009056,GO:0009987,GO:0010494,GO:0016236,GO:0016579,GO:0019538,GO:0032386,GO:0032879,GO:0032991,GO:0034517,GO:0035770,GO:0035973,GO:0036211,GO:0036464,GO:0043021,GO:0043170,GO:0043226,GO:0043228,GO:0043229,GO:0043232,GO:0043412,GO:…	ko:K17265	NTF2,RRM_1
MSTRG.15157.2	E	Methyltransferase-like protein	-	-	-	Methyltransf_11,Methyltransf_25,Spermine_synth
MSTRG.15157.3	E	Methyltransferase-like protein	-	-	-	Methyltransf_11,Methyltransf_25,Spermine_synth
MSTRG.15157.4	E	Methyltransferase-like protein	-	-	-	Methyltransf_11,Methyltransf_25,Spermine_synth
MSTRG.15182.1	O	Belongs to the peptidase S10 family	-	-	ko:K16296	Peptidase_S10
MSTRG.152.17	U	Subunit of the adaptor protein complex 2 (AP-2). Adaptor protein complexes function in protein transport via transport vesicles in different membrane traffic pathways. Adaptor protein complexes are vesicle coat components and appear to be involved in cargo selection and vesicle formation. AP-2 is involved in clathrin-dependent endocytosis in which cargo proteins are incorporated into vesicles sur…	-	GO:0005575,GO:0005623,GO:0005886,GO:0016020,GO:0044464,GO:0071944	ko:K11824	Adaptin_N,Alpha_adaptinC2,Alpha_adaptin_C
MSTRG.15207.1	K	helix loop helix domain	-	GO:0000302,GO:0003674,GO:0003700,GO:0006355,GO:0006950,GO:0006979,GO:0008150,GO:0009719,GO:0009723,GO:0009725,GO:0009889,GO:0009987,GO:0010033,GO:0010035,GO:0010038,GO:0010039,GO:0010468,GO:0010556,GO:0010959,GO:0019219,GO:0019222,GO:0031323,GO:0031326,GO:0032870,GO:0032879,GO:0033554,GO:0034599,GO:0034614,GO:0034756,GO:0035690,GO:0042221,GO:0042493,GO:0043269,GO:0050789,GO:0050794,GO:0050896,GO:…	-	HLH
MSTRG.15243.5	G	GNT-I family	GntI	GO:0003674,GO:0003824,GO:0003827,GO:0005575,GO:0005622,GO:0005623,GO:0005737,GO:0005768,GO:0005794,GO:0005802,GO:0006464,GO:0006486,GO:0006491,GO:0006807,GO:0006950,GO:0006970,GO:0006972,GO:0008150,GO:0008152,GO:0008194,GO:0008375,GO:0009058,GO:0009059,GO:0009100,GO:0009101,GO:0009628,GO:0009987,GO:0012505,GO:0016262,GO:0016740,GO:0016757,GO:0016758,GO:0019538,GO:0031410,GO:0031982,GO:0031984,GO:…	ko:K00726	GNT-I
MSTRG.15243.6	G	GNT-I family	GntI	GO:0003674,GO:0003824,GO:0003827,GO:0005575,GO:0005622,GO:0005623,GO:0005737,GO:0005768,GO:0005794,GO:0005802,GO:0006464,GO:0006486,GO:0006491,GO:0006807,GO:0006950,GO:0006970,GO:0006972,GO:0008150,GO:0008152,GO:0008194,GO:0008375,GO:0009058,GO:0009059,GO:0009100,GO:0009101,GO:0009628,GO:0009987,GO:0012505,GO:0016262,GO:0016740,GO:0016757,GO:0016758,GO:0019538,GO:0031410,GO:0031982,GO:0031984,GO:…	ko:K00726	GNT-I
MSTRG.1525.1	V	Belongs to the multi antimicrobial extrusion (MATE) (TC 2.A.66.1) family	-	GO:0000041,GO:0001101,GO:0003674,GO:0005215,GO:0005381,GO:0005575,GO:0005622,GO:0005623,GO:0005737,GO:0005768,GO:0005770,GO:0005794,GO:0006810,GO:0006811,GO:0006812,GO:0006826,GO:0006855,GO:0006950,GO:0006970,GO:0007275,GO:0008150,GO:0008324,GO:0009266,GO:0009314,GO:0009408,GO:0009416,GO:0009605,GO:0009607,GO:0009624,GO:0009628,GO:0009642,GO:0009646,GO:0009653,GO:0009719,GO:0009725,GO:0009737,GO:…	ko:K03327	MatE
MSTRG.15250.1	S	CG-1	-	GO:0000981,GO:0000982,GO:0001077,GO:0001228,GO:0003674,GO:0003676,GO:0003677,GO:0003700,GO:0005488,GO:0005575,GO:0005622,GO:0005623,GO:0005634,GO:0005737,GO:0005829,GO:0006139,GO:0006351,GO:0006355,GO:0006357,GO:0006366,GO:0006725,GO:0006807,GO:0008150,GO:0008152,GO:0009058,GO:0009059,GO:0009889,GO:0009891,GO:0009893,GO:0009987,GO:0010467,GO:0010468,GO:0010556,GO:0010557,GO:0010604,GO:0010628,GO:…	ko:K21596	Ank_2,Ank_4,CG-1,IQ,TIG
MSTRG.15256.1	O	Domain of unknown function (DUF3444)	-	-	ko:K09518	DUF3444,DnaJ
MSTRG.15259.14	G	2-oxoglutarate dehydrogenase C-terminal	-	GO:0003674,GO:0003824,GO:0004591,GO:0005575,GO:0005622,GO:0005623,GO:0005737,GO:0005739,GO:0005759,GO:0005947,GO:0006082,GO:0006091,GO:0006099,GO:0006101,GO:0008150,GO:0008152,GO:0009060,GO:0009353,GO:0009987,GO:0015980,GO:0016491,GO:0016624,GO:0016903,GO:0016999,GO:0017144,GO:0019752,GO:0030062,GO:0031974,GO:0032991,GO:0043226,GO:0043227,GO:0043229,GO:0043231,GO:0043233,GO:0043436,GO:0044237,GO:…	ko:K00164	2-oxogl_dehyd_N,E1_dh,OxoGdeHyase_C,Transket_pyr
MSTRG.15270.1	L	Zinc finger BED domain-containing protein RICESLEEPER	-	-	-	zf-BED
MSTRG.15284.1	C	2-oxoacid dehydrogenases acyltransferase (catalytic domain)	-	GO:0003674,GO:0005488,GO:0005575,GO:0005622,GO:0005623,GO:0005737,GO:0005739,GO:0008270,GO:0016020,GO:0043167,GO:0043169,GO:0043226,GO:0043227,GO:0043229,GO:0043231,GO:0044424,GO:0044444,GO:0044464,GO:0046872,GO:0046914	ko:K00658	2-oxoacid_dh,Biotin_lipoyl
MSTRG.15284.9	C	2-oxoacid dehydrogenases acyltransferase (catalytic domain)	-	GO:0003674,GO:0005488,GO:0005575,GO:0005622,GO:0005623,GO:0005737,GO:0005739,GO:0008270,GO:0016020,GO:0043167,GO:0043169,GO:0043226,GO:0043227,GO:0043229,GO:0043231,GO:0044424,GO:0044444,GO:0044464,GO:0046872,GO:0046914	ko:K00658	2-oxoacid_dh,Biotin_lipoyl
MSTRG.153.1	K	zinc finger CCCH domain-containing protein	-	-	ko:K01062	GYF,Plus-3,SWIB,zf-CCCH
MSTRG.153.2	K	zinc finger CCCH domain-containing protein	-	-	ko:K01062	GYF,Plus-3,SWIB,zf-CCCH
MSTRG.153.3	K	zinc finger CCCH domain-containing protein	-	-	ko:K01062	GYF,Plus-3,SWIB,zf-CCCH
MSTRG.153.4	K	zinc finger CCCH domain-containing protein	-	-	ko:K01062	GYF,Plus-3,SWIB,zf-CCCH
MSTRG.153.5	K	zinc finger CCCH domain-containing protein	-	-	ko:K01062	GYF,Plus-3,SWIB,zf-CCCH
MSTRG.153.8	K	zinc finger CCCH domain-containing protein	-	-	ko:K01062	GYF,Plus-3,SWIB,zf-CCCH
MSTRG.153.9	K	zinc finger CCCH domain-containing protein	-	-	ko:K01062	GYF,Plus-3,SWIB,zf-CCCH
MSTRG.15321.1	A	RNA recognition motif	-	-	-	RRM_1,RRM_2
MSTRG.15348.1	S	isoform X1	-	GO:0003674,GO:0003676,GO:0003723,GO:0005488,GO:0006139,GO:0006396,GO:0006725,GO:0006807,GO:0008150,GO:0008152,GO:0009987,GO:0010467,GO:0016070,GO:0017069,GO:0030619,GO:0030620,GO:0034641,GO:0043170,GO:0044237,GO:0044238,GO:0046483,GO:0071704,GO:0090304,GO:0097159,GO:1901360,GO:1901363	ko:K13150	Coilin_N
MSTRG.15348.2	S	isoform X1	-	GO:0003674,GO:0003676,GO:0003723,GO:0005488,GO:0006139,GO:0006396,GO:0006725,GO:0006807,GO:0008150,GO:0008152,GO:0009987,GO:0010467,GO:0016070,GO:0017069,GO:0030619,GO:0030620,GO:0034641,GO:0043170,GO:0044237,GO:0044238,GO:0046483,GO:0071704,GO:0090304,GO:0097159,GO:1901360,GO:1901363	ko:K13150	Coilin_N
MSTRG.15348.5	S	isoform X1	-	GO:0003674,GO:0003676,GO:0003723,GO:0005488,GO:0006139,GO:0006396,GO:0006725,GO:0006807,GO:0008150,GO:0008152,GO:0009987,GO:0010467,GO:0016070,GO:0017069,GO:0030619,GO:0030620,GO:0034641,GO:0043170,GO:0044237,GO:0044238,GO:0046483,GO:0071704,GO:0090304,GO:0097159,GO:1901360,GO:1901363	ko:K13150	Coilin_N
MSTRG.1537.1	T	Belongs to the protein kinase superfamily. Ser Thr protein kinase family	-	-	-	LRRNT_2,LRR_1,LRR_4,LRR_6,LRR_8,Pkinase,Pkinase_Tyr
MSTRG.15371.1	O	Calreticulin family	-	GO:0005575,GO:0005618,GO:0005622,GO:0005623,GO:0005737,GO:0005739,GO:0005773,GO:0005774,GO:0005783,GO:0005886,GO:0005911,GO:0009505,GO:0009506,GO:0009507,GO:0009536,GO:0012505,GO:0016020,GO:0030054,GO:0030312,GO:0031090,GO:0043226,GO:0043227,GO:0043229,GO:0043231,GO:0044422,GO:0044424,GO:0044437,GO:0044444,GO:0044446,GO:0044464,GO:0055044,GO:0071944,GO:0098588,GO:0098805	ko:K08054	Calreticulin
MSTRG.15397.3	S	Protein of unknown function (DUF1624)	-	-	ko:K10532	DUF1624
MSTRG.15397.4	S	Protein of unknown function (DUF1624)	-	-	ko:K10532	DUF1624
MSTRG.15434.1	C	Ferredoxins are iron-sulfur proteins that transfer electrons in a wide variety of metabolic reactions	-	-	ko:K02639	Fer2
MSTRG.15437.4	G	Belongs to the glycosyl hydrolase 32 family	-	GO:0003674,GO:0003824,GO:0004553,GO:0004564,GO:0004575,GO:0005575,GO:0005618,GO:0005623,GO:0005975,GO:0005976,GO:0005982,GO:0005984,GO:0005985,GO:0005987,GO:0006073,GO:0006810,GO:0006950,GO:0006952,GO:0008150,GO:0008152,GO:0009056,GO:0009311,GO:0009313,GO:0009605,GO:0009607,GO:0009617,GO:0009620,GO:0009987,GO:0015926,GO:0016052,GO:0016787,GO:0016798,GO:0030312,GO:0033036,GO:0042742,GO:0043170,GO:…	ko:K01193	Glyco_hydro_32C,Glyco_hydro_32N
MSTRG.15437.7	G	Belongs to the glycosyl hydrolase 32 family	-	GO:0003674,GO:0003824,GO:0004553,GO:0004564,GO:0004575,GO:0005575,GO:0005618,GO:0005623,GO:0005975,GO:0005976,GO:0005982,GO:0005984,GO:0005985,GO:0005987,GO:0006073,GO:0006810,GO:0006950,GO:0006952,GO:0008150,GO:0008152,GO:0009056,GO:0009311,GO:0009313,GO:0009605,GO:0009607,GO:0009617,GO:0009620,GO:0009987,GO:0015926,GO:0016052,GO:0016787,GO:0016798,GO:0030312,GO:0033036,GO:0042742,GO:0043170,GO:…	ko:K01193	Glyco_hydro_32C,Glyco_hydro_32N
MSTRG.15440.1	OT	OTU-like cysteine protease	-	-	ko:K12655	OTU
MSTRG.15440.12	OT	OTU-like cysteine protease	-	-	ko:K12655	OTU
MSTRG.15440.6	OT	OTU-like cysteine protease	-	-	ko:K12655	OTU
MSTRG.15440.7	OT	OTU-like cysteine protease	-	-	ko:K12655	OTU
MSTRG.15468.1	S	MKS1-like	-	GO:0001558,GO:0008150,GO:0010769,GO:0022603,GO:0022604,GO:0040008,GO:0043900,GO:0045595,GO:0048638,GO:0050789,GO:0050793,GO:0050794,GO:0051128,GO:0051239,GO:0051510,GO:0060284,GO:0065007,GO:0080092,GO:2000241	ko:K20725	VQ
MSTRG.1548.2	IQ	Cytochrome P450	-	GO:0000902,GO:0001101,GO:0003674,GO:0003824,GO:0004497,GO:0005575,GO:0005622,GO:0005623,GO:0005737,GO:0005783,GO:0006629,GO:0006694,GO:0007154,GO:0007165,GO:0007275,GO:0008150,GO:0008152,GO:0008202,GO:0008395,GO:0008610,GO:0009058,GO:0009653,GO:0009719,GO:0009725,GO:0009741,GO:0009753,GO:0009755,GO:0009826,GO:0009867,GO:0009965,GO:0009987,GO:0010012,GO:0010016,GO:0010033,GO:0010268,GO:0010358,GO:…	ko:K09587	p450
MSTRG.15483.3	S	PPR repeat family	-	GO:0003674,GO:0003676,GO:0003723,GO:0003824,GO:0004518,GO:0004519,GO:0005488,GO:0005575,GO:0005622,GO:0005623,GO:0006139,GO:0006725,GO:0006807,GO:0008150,GO:0008152,GO:0009451,GO:0009987,GO:0016070,GO:0016787,GO:0016788,GO:0034641,GO:0043170,GO:0043226,GO:0043227,GO:0043229,GO:0043231,GO:0043412,GO:0044237,GO:0044238,GO:0044424,GO:0044464,GO:0046483,GO:0071704,GO:0090304,GO:0090305,GO:0097159,GO:…	ko:K11671	PPR,PPR_2
MSTRG.15492.1	S	DUF4205	-	-	-	DUF4205
MSTRG.15500.11	S	DUF4205	-	-	-	DUF4205
MSTRG.15500.12	S	DUF4205	-	-	-	DUF4205
MSTRG.15500.13	S	DUF4205	-	-	-	DUF4205
MSTRG.15510.1	U	Exocyst complex component Sec5	-	GO:0000003,GO:0000145,GO:0001927,GO:0005575,GO:0005576,GO:0005615,GO:0005622,GO:0005623,GO:0005737,GO:0005829,GO:0005886,GO:0005911,GO:0005938,GO:0006810,GO:0006887,GO:0006904,GO:0007154,GO:0008037,GO:0008150,GO:0009506,GO:0009856,GO:0009875,GO:0009987,GO:0016020,GO:0016043,GO:0016192,GO:0022406,GO:0022414,GO:0022607,GO:0030054,GO:0031982,GO:0032501,GO:0032940,GO:0032991,GO:0034622,GO:0043226,GO:…	ko:K17637	Sec5
MSTRG.15510.4	U	Exocyst complex component Sec5	-	GO:0000003,GO:0000145,GO:0001927,GO:0005575,GO:0005576,GO:0005615,GO:0005622,GO:0005623,GO:0005737,GO:0005829,GO:0005886,GO:0005911,GO:0005938,GO:0006810,GO:0006887,GO:0006904,GO:0007154,GO:0008037,GO:0008150,GO:0009506,GO:0009856,GO:0009875,GO:0009987,GO:0016020,GO:0016043,GO:0016192,GO:0022406,GO:0022414,GO:0022607,GO:0030054,GO:0031982,GO:0032501,GO:0032940,GO:0032991,GO:0034622,GO:0043226,GO:…	ko:K17637	Sec5
MSTRG.15510.5	U	Exocyst complex component Sec5	-	GO:0000003,GO:0000145,GO:0001927,GO:0005575,GO:0005576,GO:0005615,GO:0005622,GO:0005623,GO:0005737,GO:0005829,GO:0005886,GO:0005911,GO:0005938,GO:0006810,GO:0006887,GO:0006904,GO:0007154,GO:0008037,GO:0008150,GO:0009506,GO:0009856,GO:0009875,GO:0009987,GO:0016020,GO:0016043,GO:0016192,GO:0022406,GO:0022414,GO:0022607,GO:0030054,GO:0031982,GO:0032501,GO:0032940,GO:0032991,GO:0034622,GO:0043226,GO:…	ko:K17637	Sec5
MSTRG.15511.1	C	FAD binding domain	-	GO:0001101,GO:0003674,GO:0003824,GO:0004497,GO:0005575,GO:0005622,GO:0005623,GO:0005737,GO:0006066,GO:0006082,GO:0006629,GO:0006714,GO:0006720,GO:0006721,GO:0006950,GO:0007154,GO:0007165,GO:0008150,GO:0008152,GO:0008299,GO:0008610,GO:0009058,GO:0009266,GO:0009314,GO:0009408,GO:0009414,GO:0009415,GO:0009416,GO:0009507,GO:0009526,GO:0009536,GO:0009540,GO:0009628,GO:0009639,GO:0009687,GO:0009688,GO:…	-	FAD_binding_3
MSTRG.15550.1	H	nicotinate	-	GO:0003674,GO:0003824,GO:0004516,GO:0005575,GO:0005622,GO:0005623,GO:0005737,GO:0005829,GO:0006950,GO:0006979,GO:0008150,GO:0016874,GO:0016879,GO:0044424,GO:0044444,GO:0044464,GO:0050896	ko:K00763	NAPRTase
MSTRG.15550.4	H	nicotinate	-	GO:0003674,GO:0003824,GO:0004516,GO:0005575,GO:0005622,GO:0005623,GO:0005737,GO:0005829,GO:0006950,GO:0006979,GO:0008150,GO:0016874,GO:0016879,GO:0044424,GO:0044444,GO:0044464,GO:0050896	ko:K00763	NAPRTase
MSTRG.15559.2	S	EamA-like transporter family	-	GO:0003674,GO:0005215,GO:0005575,GO:0005622,GO:0005623,GO:0005737,GO:0005886,GO:0005887,GO:0005938,GO:0006810,GO:0007154,GO:0007165,GO:0008150,GO:0009719,GO:0009725,GO:0009733,GO:0009734,GO:0009755,GO:0009987,GO:0010033,GO:0016020,GO:0016021,GO:0022857,GO:0023052,GO:0031224,GO:0031226,GO:0032870,GO:0042221,GO:0044424,GO:0044425,GO:0044444,GO:0044459,GO:0044464,GO:0050789,GO:0050794,GO:0050896,GO:…	-	EamA
MSTRG.1556.1	G	Belongs to the glycosyl hydrolase 17 family	-	GO:0001871,GO:0003674,GO:0003824,GO:0004553,GO:0005488,GO:0005575,GO:0005623,GO:0005886,GO:0016020,GO:0016787,GO:0016798,GO:0030246,GO:0030247,GO:0031224,GO:0031225,GO:0031226,GO:0044425,GO:0044459,GO:0044464,GO:0046658,GO:0071944	-	Glyco_hydro_17,X8
MSTRG.15562.1	O	Essential component of the PAM complex, a complex required for the translocation of transit peptide-containing proteins from the inner membrane into the mitochondrial matrix in an ATP-dependent manner	-	-	ko:K03687	GrpE
MSTRG.1558.1	U	The coatomer is a cytosolic protein complex that binds to dilysine motifs and reversibly associates with Golgi non- clathrin-coated vesicles, which further mediate biosynthetic protein transport from the ER, via the Golgi up to the trans Golgi network. Coatomer complex is required for budding from Golgi membranes, and is essential for the retrograde Golgi-to-ER transport of dilysine-tagged protei…	-	-	ko:K17267	Adaptin_N,COP-gamma_platf,Coatomer_g_Cpla
MSTRG.15593.1	S	Domain of unknown function (DUF3475)	-	-	-	DUF3475,DUF668
MSTRG.15627.2	A	Smg-4/UPF3 family	-	-	ko:K14328	Smg4_UPF3
MSTRG.15655.10	S	Peptidogalycan biosysnthesis/recognition	-	-	ko:K09919	FemAB_like
MSTRG.15655.2	L	DUF1771	-	-	-	DUF1771,Smr
MSTRG.15655.7	S	Peptidogalycan biosysnthesis/recognition	-	-	ko:K09919	FemAB_like
MSTRG.15660.1	P	Chloride channel protein	-	GO:0000325,GO:0003674,GO:0005215,GO:0005216,GO:0005244,GO:0005247,GO:0005253,GO:0005254,GO:0005575,GO:0005622,GO:0005623,GO:0005737,GO:0005773,GO:0005774,GO:0006810,GO:0006811,GO:0006820,GO:0006821,GO:0008150,GO:0008308,GO:0008509,GO:0009705,GO:0015075,GO:0015103,GO:0015108,GO:0015267,GO:0015318,GO:0015698,GO:0016020,GO:0022803,GO:0022832,GO:0022836,GO:0022838,GO:0022839,GO:0022857,GO:0031090,GO:…	ko:K05016	CBS,Voltage_CLC
MSTRG.15660.10	P	Chloride channel protein	-	GO:0000325,GO:0003674,GO:0005215,GO:0005216,GO:0005244,GO:0005247,GO:0005253,GO:0005254,GO:0005575,GO:0005622,GO:0005623,GO:0005737,GO:0005773,GO:0005774,GO:0006810,GO:0006811,GO:0006820,GO:0006821,GO:0008150,GO:0008308,GO:0008509,GO:0009705,GO:0015075,GO:0015103,GO:0015108,GO:0015267,GO:0015318,GO:0015698,GO:0016020,GO:0022803,GO:0022832,GO:0022836,GO:0022838,GO:0022839,GO:0022857,GO:0031090,GO:…	ko:K05016	CBS,Voltage_CLC
MSTRG.15660.6	P	Chloride channel protein	-	GO:0000325,GO:0003674,GO:0005215,GO:0005216,GO:0005244,GO:0005247,GO:0005253,GO:0005254,GO:0005575,GO:0005622,GO:0005623,GO:0005737,GO:0005773,GO:0005774,GO:0006810,GO:0006811,GO:0006820,GO:0006821,GO:0008150,GO:0008308,GO:0008509,GO:0009705,GO:0015075,GO:0015103,GO:0015108,GO:0015267,GO:0015318,GO:0015698,GO:0016020,GO:0022803,GO:0022832,GO:0022836,GO:0022838,GO:0022839,GO:0022857,GO:0031090,GO:…	ko:K05016	CBS,Voltage_CLC
MSTRG.15694.1	S	Protein of unknown function (DUF861)	-	-	ko:K06995	Cupin_3
MSTRG.15698.1	K	Transcription factor	-	GO:0000003,GO:0001067,GO:0003006,GO:0003674,GO:0003676,GO:0003677,GO:0003700,GO:0005488,GO:0005575,GO:0005622,GO:0005623,GO:0005634,GO:0005730,GO:0006355,GO:0007275,GO:0008150,GO:0009719,GO:0009725,GO:0009733,GO:0009790,GO:0009791,GO:0009793,GO:0009889,GO:0010029,GO:0010033,GO:0010154,GO:0010431,GO:0010468,GO:0010556,GO:0019219,GO:0019222,GO:0021700,GO:0022414,GO:0031323,GO:0031326,GO:0031974,GO:…	-	Myb_DNA-bind_4
MSTRG.15722.1	EO	Belongs to the peptidase S10 family	-	GO:0003674,GO:0003824,GO:0008150,GO:0008152,GO:0016740,GO:0016746,GO:0016747,GO:0016752,GO:0019748	ko:K09756,ko:K16296	Peptidase_S10
MSTRG.15722.10	EO	Belongs to the peptidase S10 family	-	GO:0003674,GO:0003824,GO:0008150,GO:0008152,GO:0016740,GO:0016746,GO:0016747,GO:0016752,GO:0019748	ko:K09756,ko:K16296	Peptidase_S10
MSTRG.15722.3	EO	Belongs to the peptidase S10 family	-	GO:0003674,GO:0003824,GO:0008150,GO:0008152,GO:0016740,GO:0016746,GO:0016747,GO:0016752,GO:0019748	ko:K09756,ko:K16296	Peptidase_S10
MSTRG.15722.4	EO	Belongs to the peptidase S10 family	-	GO:0003674,GO:0003824,GO:0008150,GO:0008152,GO:0016740,GO:0016746,GO:0016747,GO:0016752,GO:0019748	ko:K09756,ko:K16296	Peptidase_S10
MSTRG.15727.7	S	Aldo/keto reductase family	-	-	ko:K22374	Aldo_ket_red
MSTRG.15735.20	GI	Saposin (B) Domains	-	GO:0000003,GO:0000323,GO:0001655,GO:0001664,GO:0001775,GO:0002252,GO:0002263,GO:0002274,GO:0002275,GO:0002283,GO:0002366,GO:0002376,GO:0002443,GO:0002444,GO:0002446,GO:0002576,GO:0003006,GO:0003674,GO:0003824,GO:0004553,GO:0004565,GO:0005102,GO:0005488,GO:0005515,GO:0005543,GO:0005575,GO:0005576,GO:0005615,GO:0005622,GO:0005623,GO:0005737,GO:0005764,GO:0005765,GO:0005766,GO:0005773,GO:0005774,GO:…	ko:K12382	SapB_1,SapB_2
MSTRG.15743.1	C	Converts zeaxanthin into antheraxanthin and subsequently violaxanthin	ZEP	GO:0001101,GO:0003674,GO:0003824,GO:0004497,GO:0005575,GO:0005622,GO:0005623,GO:0005737,GO:0006066,GO:0006082,GO:0006629,GO:0006714,GO:0006720,GO:0006721,GO:0006950,GO:0007154,GO:0007165,GO:0008150,GO:0008152,GO:0008299,GO:0008610,GO:0009058,GO:0009266,GO:0009314,GO:0009408,GO:0009414,GO:0009415,GO:0009416,GO:0009507,GO:0009526,GO:0009536,GO:0009540,GO:0009628,GO:0009639,GO:0009687,GO:0009688,GO:…	ko:K09838	FAD_binding_3,FHA,NAD_binding_8
MSTRG.15743.2	C	Converts zeaxanthin into antheraxanthin and subsequently violaxanthin	ZEP	GO:0001101,GO:0003674,GO:0003824,GO:0004497,GO:0005575,GO:0005622,GO:0005623,GO:0005737,GO:0006066,GO:0006082,GO:0006629,GO:0006714,GO:0006720,GO:0006721,GO:0006950,GO:0007154,GO:0007165,GO:0008150,GO:0008152,GO:0008299,GO:0008610,GO:0009058,GO:0009266,GO:0009314,GO:0009408,GO:0009414,GO:0009415,GO:0009416,GO:0009507,GO:0009526,GO:0009536,GO:0009540,GO:0009628,GO:0009639,GO:0009687,GO:0009688,GO:…	ko:K09838	FAD_binding_3,FHA,NAD_binding_8
MSTRG.15743.3	C	Converts zeaxanthin into antheraxanthin and subsequently violaxanthin	ZEP	GO:0001101,GO:0003674,GO:0003824,GO:0004497,GO:0005575,GO:0005622,GO:0005623,GO:0005737,GO:0006066,GO:0006082,GO:0006629,GO:0006714,GO:0006720,GO:0006721,GO:0006950,GO:0007154,GO:0007165,GO:0008150,GO:0008152,GO:0008299,GO:0008610,GO:0009058,GO:0009266,GO:0009314,GO:0009408,GO:0009414,GO:0009415,GO:0009416,GO:0009507,GO:0009526,GO:0009536,GO:0009540,GO:0009628,GO:0009639,GO:0009687,GO:0009688,GO:…	ko:K09838	FAD_binding_3,FHA,NAD_binding_8
MSTRG.15754.5	A	RNA recognition motif. (a.k.a. RRM, RBD, or RNP domain)	-	GO:0003674,GO:0003676,GO:0003723,GO:0003727,GO:0003729,GO:0005488,GO:0005575,GO:0005622,GO:0005623,GO:0005634,GO:0005737,GO:0006950,GO:0008143,GO:0008150,GO:0009266,GO:0009408,GO:0009628,GO:0009987,GO:0010494,GO:0032991,GO:0033554,GO:0034605,GO:0035770,GO:0036464,GO:0043226,GO:0043227,GO:0043228,GO:0043229,GO:0043231,GO:0043232,GO:0044424,GO:0044444,GO:0044464,GO:0050896,GO:0051716,GO:0070717,GO:…	-	RRM_1
MSTRG.15800.1	O	DNAJ heat shock N-terminal domain-containing protein	-	-	ko:K09518	DUF3444,DnaJ
MSTRG.15800.2	O	DNAJ heat shock N-terminal domain-containing protein	-	-	ko:K09518	DUF3444,DnaJ
MSTRG.15803.1	O	DNAJ heat shock N-terminal domain-containing protein	-	-	ko:K09518	DUF3444,DnaJ
MSTRG.15803.3	O	DNAJ heat shock N-terminal domain-containing protein	-	-	ko:K09518	DUF3444,DnaJ
MSTRG.15862.3	S	Myb/SANT-like DNA-binding domain	-	-	-	Myb_DNA-bind_3
MSTRG.15863.1	C	Belongs to the aldehyde dehydrogenase family	AMADH2	GO:0001101,GO:0003674,GO:0003824,GO:0004029,GO:0005575,GO:0005618,GO:0005622,GO:0005623,GO:0005737,GO:0005777,GO:0005829,GO:0006950,GO:0006970,GO:0008150,GO:0008152,GO:0008802,GO:0009414,GO:0009415,GO:0009507,GO:0009516,GO:0009536,GO:0009628,GO:0009651,GO:0009719,GO:0009725,GO:0009737,GO:0009987,GO:0010033,GO:0010035,GO:0016491,GO:0016620,GO:0016903,GO:0030312,GO:0033554,GO:0033993,GO:0034059,GO:…	ko:K00130	Aldedh
MSTRG.15863.1	S	PPR repeat	-	GO:0003674,GO:0003676,GO:0003723,GO:0003824,GO:0004518,GO:0004519,GO:0005488,GO:0005575,GO:0005622,GO:0005623,GO:0005737,GO:0006139,GO:0006396,GO:0006725,GO:0006807,GO:0008150,GO:0008152,GO:0009451,GO:0009507,GO:0009536,GO:0009987,GO:0010467,GO:0016070,GO:0016787,GO:0016788,GO:0031425,GO:0034641,GO:0043170,GO:0043226,GO:0043227,GO:0043229,GO:0043231,GO:0043412,GO:0044237,GO:0044238,GO:0044424,GO:…	-	PPR,PPR_2
MSTRG.15871.11	L	CRS1 / YhbY (CRM) domain	-	GO:0000372,GO:0000373,GO:0000375,GO:0000376,GO:0000377,GO:0005575,GO:0005622,GO:0005623,GO:0005737,GO:0006139,GO:0006396,GO:0006725,GO:0006807,GO:0008150,GO:0008152,GO:0008380,GO:0009507,GO:0009532,GO:0009536,GO:0009987,GO:0010467,GO:0016070,GO:0034641,GO:0043170,GO:0043226,GO:0043227,GO:0043229,GO:0043231,GO:0044237,GO:0044238,GO:0044422,GO:0044424,GO:0044435,GO:0044444,GO:0044446,GO:0044464,GO:…	-	CRS1_YhbY
MSTRG.15877.8	L	CRS1 / YhbY (CRM) domain	-	GO:0000372,GO:0000373,GO:0000375,GO:0000376,GO:0000377,GO:0005575,GO:0005622,GO:0005623,GO:0005737,GO:0006139,GO:0006396,GO:0006725,GO:0006807,GO:0008150,GO:0008152,GO:0008380,GO:0009507,GO:0009532,GO:0009536,GO:0009987,GO:0010467,GO:0016070,GO:0034641,GO:0043170,GO:0043226,GO:0043227,GO:0043229,GO:0043231,GO:0044237,GO:0044238,GO:0044422,GO:0044424,GO:0044435,GO:0044444,GO:0044446,GO:0044464,GO:…	-	CRS1_YhbY
MSTRG.159.11	T	Protein kinase domain	-	GO:0001932,GO:0001934,GO:0003674,GO:0003824,GO:0004672,GO:0004674,GO:0005575,GO:0005622,GO:0005623,GO:0005737,GO:0006464,GO:0006468,GO:0006793,GO:0006796,GO:0006807,GO:0006950,GO:0007154,GO:0007165,GO:0007346,GO:0008150,GO:0008152,GO:0009893,GO:0009987,GO:0010562,GO:0010604,GO:0016301,GO:0016310,GO:0016740,GO:0016772,GO:0016773,GO:0019220,GO:0019222,GO:0019538,GO:0023014,GO:0023052,GO:0031098,GO:…	ko:K08835	Pkinase
MSTRG.159.12	T	Protein kinase domain	-	GO:0001932,GO:0001934,GO:0003674,GO:0003824,GO:0004672,GO:0004674,GO:0005575,GO:0005622,GO:0005623,GO:0005737,GO:0006464,GO:0006468,GO:0006793,GO:0006796,GO:0006807,GO:0006950,GO:0007154,GO:0007165,GO:0007346,GO:0008150,GO:0008152,GO:0009893,GO:0009987,GO:0010562,GO:0010604,GO:0016301,GO:0016310,GO:0016740,GO:0016772,GO:0016773,GO:0019220,GO:0019222,GO:0019538,GO:0023014,GO:0023052,GO:0031098,GO:…	ko:K08835	Pkinase
MSTRG.15901.1	L	CAF1 family ribonuclease	-	GO:0001101,GO:0003674,GO:0005488,GO:0005575,GO:0005622,GO:0005623,GO:0005737,GO:0005739,GO:0006950,GO:0006970,GO:0008150,GO:0009628,GO:0009651,GO:0009719,GO:0009725,GO:0009737,GO:0009751,GO:0010033,GO:0014070,GO:0033993,GO:0042221,GO:0042493,GO:0043167,GO:0043169,GO:0043226,GO:0043227,GO:0043229,GO:0043231,GO:0044424,GO:0044444,GO:0044464,GO:0046677,GO:0050896,GO:0097305,GO:1901700	ko:K01148	CAF1
MSTRG.15901.3	L	CAF1 family ribonuclease	-	GO:0001101,GO:0003674,GO:0005488,GO:0005575,GO:0005622,GO:0005623,GO:0005737,GO:0005739,GO:0006950,GO:0006970,GO:0008150,GO:0009628,GO:0009651,GO:0009719,GO:0009725,GO:0009737,GO:0009751,GO:0010033,GO:0014070,GO:0033993,GO:0042221,GO:0042493,GO:0043167,GO:0043169,GO:0043226,GO:0043227,GO:0043229,GO:0043231,GO:0044424,GO:0044444,GO:0044464,GO:0046677,GO:0050896,GO:0097305,GO:1901700	ko:K01148	CAF1
MSTRG.1591.8	DO	Anaphase-promoting complex, cyclosome, subunit 3	-	GO:0006275,GO:0008150,GO:0009888,GO:0009889,GO:0010087,GO:0010556,GO:0010564,GO:0019219,GO:0019222,GO:0031323,GO:0031326,GO:0032502,GO:0032875,GO:0048856,GO:0050789,GO:0050794,GO:0051052,GO:0051171,GO:0051726,GO:0060255,GO:0065007,GO:0080090,GO:0090329,GO:2000112	ko:K03353	ANAPC3,TPR_1,TPR_10,TPR_16,TPR_2,TPR_3,TPR_7,TPR_8
MSTRG.15911.1	S	DYW family of nucleic acid deaminases	-	GO:0003674,GO:0003676,GO:0003723,GO:0003824,GO:0004518,GO:0004519,GO:0005488,GO:0005575,GO:0005622,GO:0005623,GO:0005737,GO:0006139,GO:0006396,GO:0006725,GO:0006807,GO:0008150,GO:0008152,GO:0009451,GO:0009507,GO:0009536,GO:0009987,GO:0010467,GO:0016070,GO:0016787,GO:0016788,GO:0031425,GO:0034641,GO:0043170,GO:0043226,GO:0043227,GO:0043229,GO:0043231,GO:0043412,GO:0044237,GO:0044238,GO:0044424,GO:…	-	DYW_deaminase,PPR,PPR_2
MSTRG.15911.1	O	Glutaredoxin	-	GO:0003674,GO:0005488,GO:0005575,GO:0005622,GO:0005623,GO:0005737,GO:0005739,GO:0043167,GO:0043169,GO:0043226,GO:0043227,GO:0043229,GO:0043231,GO:0044424,GO:0044444,GO:0044464,GO:0046872	ko:K07390	Glutaredoxin
MSTRG.15949.2	K	SANT SWI3, ADA2, N-CoR and TFIIIB'' DNA-binding domains	-	GO:0000228,GO:0000723,GO:0000781,GO:0000782,GO:0000783,GO:0000784,GO:0003674,GO:0003676,GO:0003677,GO:0003690,GO:0003691,GO:0005488,GO:0005515,GO:0005575,GO:0005622,GO:0005623,GO:0005634,GO:0005694,GO:0006139,GO:0006259,GO:0006725,GO:0006807,GO:0006996,GO:0008150,GO:0008152,GO:0009987,GO:0016043,GO:0019219,GO:0019222,GO:0031323,GO:0031627,GO:0031974,GO:0031981,GO:0032200,GO:0032204,GO:0032991,GO:…	-	-
MSTRG.15949.4	MOT	Sel1-like repeats.	-	-	-	F-box,Sel1
MSTRG.15952.1	S	Leucine-rich repeats, typical (most populated) subfamily	-	GO:0005575,GO:0005622,GO:0005623,GO:0005737,GO:0005886,GO:0005912,GO:0006810,GO:0007043,GO:0007154,GO:0007163,GO:0007165,GO:0007275,GO:0008104,GO:0008150,GO:0009555,GO:0009653,GO:0009790,GO:0009792,GO:0009887,GO:0009987,GO:0015031,GO:0015833,GO:0016020,GO:0016043,GO:0016323,GO:0022607,GO:0023052,GO:0030011,GO:0030029,GO:0030054,GO:0032501,GO:0032502,GO:0033036,GO:0033043,GO:0034329,GO:0034330,GO:…	-	LRR_8
MSTRG.15969.1	S	Surfeit locus protein 2 (SURF2)	-	-	-	SURF2
MSTRG.1597.2	U	Belongs to the nonaspanin (TM9SF) (TC 9.A.2) family	-	GO:0003674,GO:0003824,GO:0006518,GO:0006807,GO:0006950,GO:0008150,GO:0008152,GO:0009058,GO:0009237,GO:0009605,GO:0009987,GO:0009991,GO:0016491,GO:0016614,GO:0016616,GO:0019184,GO:0019290,GO:0019748,GO:0031667,GO:0033707,GO:0034641,GO:0042594,GO:0043043,GO:0043603,GO:0043604,GO:0044237,GO:0044249,GO:0044271,GO:0044550,GO:0050896,GO:0051186,GO:0051188,GO:0055114,GO:0071704,GO:1901564,GO:1901566,GO:…	ko:K17085,ko:K17087	EMP70
MSTRG.1598.2	S	Catalyzes the reduction of a 3''-keto intermediate during the biosynthesis of 2'-deoxymugineic acid (DMA) from L-Met. Involved in the formation of phytosiderophores (MAs) belonging to the mugineic acid family and required to acquire iron	DMAS1	GO:0003674,GO:0003824,GO:0006518,GO:0006807,GO:0006950,GO:0007154,GO:0008150,GO:0008152,GO:0009058,GO:0009237,GO:0009267,GO:0009605,GO:0009987,GO:0009991,GO:0016491,GO:0016614,GO:0016616,GO:0019184,GO:0019290,GO:0019748,GO:0031667,GO:0031668,GO:0031669,GO:0033554,GO:0033707,GO:0034224,GO:0034641,GO:0042594,GO:0043043,GO:0043603,GO:0043604,GO:0044237,GO:0044249,GO:0044271,GO:0044550,GO:0050896,GO:…	ko:K22374	Aldo_ket_red
MSTRG.15989.12	BK	Sir2 family	-	-	ko:K11416	SIR2
MSTRG.16005.2	S	YqaJ-like viral recombinase domain	-	-	ko:K18173	YqaJ
MSTRG.16014.5	A	DEAD/DEAH box helicase	-	GO:0000724,GO:0000725,GO:0001101,GO:0003674,GO:0003676,GO:0003677,GO:0003678,GO:0003824,GO:0004003,GO:0004386,GO:0005488,GO:0005575,GO:0005622,GO:0005623,GO:0005634,GO:0005694,GO:0005737,GO:0006139,GO:0006259,GO:0006260,GO:0006281,GO:0006284,GO:0006302,GO:0006310,GO:0006725,GO:0006807,GO:0006950,GO:0006974,GO:0006996,GO:0007154,GO:0008026,GO:0008094,GO:0008150,GO:0008152,GO:0009058,GO:0009059,GO:…	ko:K10730	DEAD,Helicase_C
MSTRG.16022.17	K	helix loop helix domain	-	GO:0000976,GO:0000981,GO:0001046,GO:0001047,GO:0001067,GO:0001228,GO:0003674,GO:0003676,GO:0003677,GO:0003690,GO:0003700,GO:0005488,GO:0005575,GO:0005622,GO:0005623,GO:0005634,GO:0005737,GO:0005829,GO:0006139,GO:0006351,GO:0006355,GO:0006357,GO:0006366,GO:0006725,GO:0006807,GO:0008150,GO:0008152,GO:0009058,GO:0009059,GO:0009889,GO:0009891,GO:0009893,GO:0009987,GO:0010119,GO:0010467,GO:0010468,GO:…	-	HLH
MSTRG.16022.2	H	RING-type E3 ubiquitin transferase	-	GO:0003674,GO:0003824,GO:0004842,GO:0005102,GO:0005488,GO:0005515,GO:0005575,GO:0005622,GO:0005623,GO:0005737,GO:0006464,GO:0006807,GO:0008150,GO:0008152,GO:0009507,GO:0009536,GO:0009987,GO:0016567,GO:0016740,GO:0019538,GO:0019787,GO:0032446,GO:0033612,GO:0036211,GO:0043170,GO:0043226,GO:0043227,GO:0043229,GO:0043231,GO:0043412,GO:0044237,GO:0044238,GO:0044260,GO:0044267,GO:0044424,GO:0044444,GO:…	-	KAP,U-box
MSTRG.16022.2	K	helix loop helix domain	-	GO:0000976,GO:0000981,GO:0001046,GO:0001047,GO:0001067,GO:0001228,GO:0003674,GO:0003676,GO:0003677,GO:0003690,GO:0003700,GO:0005488,GO:0005575,GO:0005622,GO:0005623,GO:0005634,GO:0005737,GO:0005829,GO:0006139,GO:0006351,GO:0006355,GO:0006357,GO:0006366,GO:0006725,GO:0006807,GO:0008150,GO:0008152,GO:0009058,GO:0009059,GO:0009889,GO:0009891,GO:0009893,GO:0009987,GO:0010119,GO:0010467,GO:0010468,GO:…	-	HLH
MSTRG.1603.2	S	Protein of unknown function (DUF775)	-	-	-	DUF775
MSTRG.16053.1	U	Belongs to the major facilitator superfamily. Sugar transporter (TC 2.A.1.1) family	-	GO:0000325,GO:0003674,GO:0005215,GO:0005365,GO:0005366,GO:0005575,GO:0005622,GO:0005623,GO:0005737,GO:0005773,GO:0005774,GO:0005886,GO:0005887,GO:0006810,GO:0006811,GO:0006812,GO:0008150,GO:0008324,GO:0009705,GO:0015075,GO:0015077,GO:0015078,GO:0015166,GO:0015291,GO:0015293,GO:0015294,GO:0015295,GO:0015318,GO:0015672,GO:0015791,GO:0015798,GO:0015850,GO:0016020,GO:0016021,GO:0022804,GO:0022857,GO:…	ko:K08150	Sugar_tr
MSTRG.16067.1	K	RWP-RK domain	-	GO:0003674,GO:0003700,GO:0006355,GO:0008150,GO:0009889,GO:0010468,GO:0010556,GO:0019219,GO:0019222,GO:0031323,GO:0031326,GO:0050789,GO:0050794,GO:0051171,GO:0051252,GO:0060255,GO:0065007,GO:0080090,GO:0140110,GO:1903506,GO:2000112,GO:2001141	-	PB1,RWP-RK
MSTRG.1607.1	U	Inositol polyphosphate phosphatase, catalytic domain homologues	-	GO:0003674,GO:0003824,GO:0004439,GO:0006629,GO:0006644,GO:0006650,GO:0006793,GO:0006796,GO:0006950,GO:0006970,GO:0008150,GO:0008152,GO:0009628,GO:0009651,GO:0009987,GO:0016311,GO:0016787,GO:0016788,GO:0016791,GO:0019222,GO:0019637,GO:0030100,GO:0030258,GO:0031323,GO:0032879,GO:0033554,GO:0034485,GO:0034593,GO:0034594,GO:0034595,GO:0042578,GO:0044237,GO:0044238,GO:0044255,GO:0046486,GO:0046488,GO:…	ko:K01099,ko:K20279	Exo_endo_phos
MSTRG.16093.1	A	RNA binding motif	-	GO:0000049,GO:0003674,GO:0003676,GO:0003723,GO:0005488,GO:0005575,GO:0005618,GO:0005622,GO:0005623,GO:0005634,GO:0005654,GO:0005730,GO:0005737,GO:0005829,GO:0006139,GO:0006396,GO:0006399,GO:0006725,GO:0006807,GO:0008033,GO:0008150,GO:0008152,GO:0009987,GO:0010467,GO:0016070,GO:0030312,GO:0031974,GO:0031981,GO:0034470,GO:0034641,GO:0034660,GO:0043170,GO:0043226,GO:0043227,GO:0043228,GO:0043229,GO:…	ko:K11090	La,RRM_1,RRM_3
MSTRG.16096.1	S	Plant pleckstrin homology-like region	-	-	-	Auxin_canalis,PH_2
MSTRG.16105.1	O	Belongs to the AAA ATPase family	-	-	ko:K13525	AAA
MSTRG.16134.4	Z	Gamma-tubulin complex is necessary for microtubule nucleation at the centrosome	-	GO:0000003,GO:0000226,GO:0000278,GO:0000280,GO:0000923,GO:0000930,GO:0003674,GO:0005198,GO:0005200,GO:0005488,GO:0005515,GO:0005575,GO:0005622,GO:0005623,GO:0005634,GO:0005635,GO:0005654,GO:0005737,GO:0005813,GO:0005815,GO:0005856,GO:0005874,GO:0005881,GO:0005938,GO:0006996,GO:0007010,GO:0007017,GO:0007020,GO:0007049,GO:0007051,GO:0007052,GO:0007098,GO:0007275,GO:0008092,GO:0008104,GO:0008150,GO:…	ko:K16569	Spc97_Spc98
MSTRG.16139.11	P	EF-hand domain pair	-	-	-	EF-hand_1,EF-hand_5,EF-hand_8
MSTRG.16151.1	S	Plant protein of unknown function	-	-	-	DUF247
MSTRG.16169.1	S	CLASP N terminal	-	GO:0000226,GO:0000278,GO:0000902,GO:0003674,GO:0005488,GO:0005515,GO:0005575,GO:0005622,GO:0005623,GO:0005737,GO:0005819,GO:0005856,GO:0005874,GO:0005876,GO:0005886,GO:0005911,GO:0005938,GO:0006996,GO:0007010,GO:0007017,GO:0007020,GO:0007026,GO:0007049,GO:0008017,GO:0008092,GO:0008150,GO:0009506,GO:0009524,GO:0009653,GO:0009826,GO:0009987,GO:0010639,GO:0015630,GO:0015631,GO:0016020,GO:0016043,GO:…	ko:K16578	CLASP_N,HEAT,HEAT_EZ,Vac14_Fab1_bd
MSTRG.16169.7	S	CLASP N terminal	-	GO:0000226,GO:0000278,GO:0000902,GO:0003674,GO:0005488,GO:0005515,GO:0005575,GO:0005622,GO:0005623,GO:0005737,GO:0005819,GO:0005856,GO:0005874,GO:0005876,GO:0005886,GO:0005911,GO:0005938,GO:0006996,GO:0007010,GO:0007017,GO:0007020,GO:0007026,GO:0007049,GO:0008017,GO:0008092,GO:0008150,GO:0009506,GO:0009524,GO:0009653,GO:0009826,GO:0009987,GO:0010639,GO:0015630,GO:0015631,GO:0016020,GO:0016043,GO:…	ko:K16578	CLASP_N,HEAT,HEAT_EZ,Vac14_Fab1_bd
MSTRG.16187.1	O	VWA domain containing CoxE-like protein	-	-	-	VWA,Vwaint,zf-RING_11,zf-RING_2
MSTRG.16196.6	A	Belongs to the helicase family. Dicer subfamily	DCL4	GO:0000003,GO:0002252,GO:0002376,GO:0003002,GO:0003006,GO:0003674,GO:0003676,GO:0003723,GO:0003824,GO:0004518,GO:0004519,GO:0004521,GO:0004525,GO:0004540,GO:0005488,GO:0005575,GO:0005622,GO:0005623,GO:0005634,GO:0005737,GO:0006139,GO:0006259,GO:0006351,GO:0006353,GO:0006396,GO:0006725,GO:0006807,GO:0006950,GO:0006952,GO:0006955,GO:0007275,GO:0007389,GO:0008150,GO:0008152,GO:0009058,GO:0009059,GO:…	ko:K11592	DEAD,DND1_DSRM,Dicer_dimer,Helicase_C,PAZ,ResIII,Ribonuclease_3,dsrm
MSTRG.16207.2	O	RING-H2 zinc finger domain	-	-	-	zf-RING_2
MSTRG.16214.1	G	Belongs to the glycosyl hydrolase 1 family	-	GO:0003674,GO:0003824,GO:0004553,GO:0008150,GO:0008152,GO:0008422,GO:0015926,GO:0016787,GO:0016798,GO:0071704,GO:1901135,GO:1901657	ko:K05350	Glyco_hydro_1,Pectinesterase
MSTRG.16214.2	G	Belongs to the glycosyl hydrolase 1 family	-	GO:0003674,GO:0003824,GO:0004553,GO:0008150,GO:0008152,GO:0008422,GO:0015926,GO:0016787,GO:0016798,GO:0071704,GO:1901135,GO:1901657	ko:K05350	Glyco_hydro_1,Pectinesterase
MSTRG.16214.5	G	Belongs to the glycosyl hydrolase 1 family	-	GO:0003674,GO:0003824,GO:0004553,GO:0008150,GO:0008152,GO:0008422,GO:0015926,GO:0016787,GO:0016798,GO:0071704,GO:1901135,GO:1901657	ko:K05350	Glyco_hydro_1,Pectinesterase
MSTRG.16214.6	G	Belongs to the glycosyl hydrolase 1 family	-	GO:0003674,GO:0003824,GO:0004553,GO:0008150,GO:0008152,GO:0008422,GO:0015926,GO:0016787,GO:0016798,GO:0071704,GO:1901135,GO:1901657	ko:K05350	Glyco_hydro_1,Pectinesterase
MSTRG.16215.6	G	Belongs to the glycosyl hydrolase 1 family	-	GO:0003674,GO:0003824,GO:0004553,GO:0008150,GO:0008152,GO:0008422,GO:0015926,GO:0016787,GO:0016798,GO:0071704,GO:1901135,GO:1901657	ko:K05350	Glyco_hydro_1
MSTRG.16222.2	S	MazG-like family	-	-	ko:K16904	MazG,MazG-like
MSTRG.16223.4	S	CAAX protease self-immunity	-	-	-	Abi
MSTRG.16252.1	S	Senescence regulator	-	-	-	Senescence_reg
MSTRG.16270.1	A	Prp18 domain	-	-	ko:K12817	PRP4,Prp18
MSTRG.16278.2	S	OPT oligopeptide transporter protein	-	GO:0003674,GO:0005215,GO:0005575,GO:0005623,GO:0005886,GO:0006810,GO:0008150,GO:0016020,GO:0022857,GO:0044464,GO:0051179,GO:0051234,GO:0055085,GO:0071944	-	OPT
MSTRG.16278.3	S	OPT oligopeptide transporter protein	-	GO:0003674,GO:0005215,GO:0005575,GO:0005623,GO:0005886,GO:0006810,GO:0008150,GO:0016020,GO:0022857,GO:0044464,GO:0051179,GO:0051234,GO:0055085,GO:0071944	-	OPT
MSTRG.16282.13	S	AFG1-like ATPase	-	-	ko:K18798	AFG1_ATPase
MSTRG.16282.14	S	AFG1-like ATPase	-	-	ko:K18798	AFG1_ATPase
MSTRG.16283.5	C	Phosphoenolpyruvate phosphomutase	-	-	-	PEP_mutase
MSTRG.16283.6	C	Phosphoenolpyruvate phosphomutase	-	-	-	PEP_mutase
MSTRG.16290.5	AL	XRN 5'-3' exonuclease N-terminus	-	-	ko:K12619,ko:K20553	XRN_N
MSTRG.16300.1	S	BRO1-like domain	-	-	-	BRO1
MSTRG.16300.2	S	BRO1-like domain	-	-	-	BRO1
MSTRG.16300.8	S	BRO1-like domain	-	-	-	BRO1
MSTRG.1631.4	K	SANT SWI3, ADA2, N-CoR and TFIIIB'' DNA-binding domains	TKI1	GO:0003674,GO:0003682,GO:0005488,GO:0005575,GO:0005622,GO:0005623,GO:0005634,GO:0043226,GO:0043227,GO:0043229,GO:0043231,GO:0044424,GO:0044464	-	Myb_DNA-binding
MSTRG.1631.6	K	SANT SWI3, ADA2, N-CoR and TFIIIB'' DNA-binding domains	TKI1	GO:0003674,GO:0003682,GO:0005488,GO:0005575,GO:0005622,GO:0005623,GO:0005634,GO:0043226,GO:0043227,GO:0043229,GO:0043231,GO:0044424,GO:0044464	-	Myb_DNA-binding
MSTRG.16320.1	T	Legume lectin domain	-	-	ko:K04733	Lectin_legB,Pkinase,Pkinase_Tyr
MSTRG.16321.2	Q	Legume lectin domain	-	-	ko:K15095	Lectin_legB,Pkinase,adh_short
MSTRG.16344.1	G	Belongs to the glycosyl hydrolase 32 family	-	GO:0000325,GO:0001101,GO:0003674,GO:0003824,GO:0004553,GO:0004564,GO:0005575,GO:0005618,GO:0005622,GO:0005623,GO:0005737,GO:0005773,GO:0007275,GO:0008150,GO:0009505,GO:0009605,GO:0009607,GO:0009617,GO:0009719,GO:0009725,GO:0009739,GO:0009987,GO:0010033,GO:0016787,GO:0016798,GO:0022622,GO:0030312,GO:0032501,GO:0032502,GO:0032870,GO:0033993,GO:0042221,GO:0043207,GO:0043226,GO:0043227,GO:0043229,GO:…	ko:K01193	DUF3357,Glyco_hydro_32C,Glyco_hydro_32N
MSTRG.16344.2	G	Belongs to the glycosyl hydrolase 32 family	-	GO:0000325,GO:0001101,GO:0003674,GO:0003824,GO:0004553,GO:0004564,GO:0005575,GO:0005618,GO:0005622,GO:0005623,GO:0005737,GO:0005773,GO:0007275,GO:0008150,GO:0009505,GO:0009605,GO:0009607,GO:0009617,GO:0009719,GO:0009725,GO:0009739,GO:0009987,GO:0010033,GO:0016787,GO:0016798,GO:0022622,GO:0030312,GO:0032501,GO:0032502,GO:0032870,GO:0033993,GO:0042221,GO:0043207,GO:0043226,GO:0043227,GO:0043229,GO:…	ko:K01193	DUF3357,Glyco_hydro_32C,Glyco_hydro_32N
MSTRG.1638.1	T	Protein kinase domain	-	GO:0003674,GO:0003824,GO:0004672,GO:0004674,GO:0004675,GO:0004888,GO:0005575,GO:0005623,GO:0005886,GO:0006464,GO:0006468,GO:0006793,GO:0006796,GO:0006807,GO:0007154,GO:0007165,GO:0007166,GO:0007167,GO:0007178,GO:0008150,GO:0008152,GO:0009987,GO:0016020,GO:0016301,GO:0016310,GO:0016740,GO:0016772,GO:0016773,GO:0019199,GO:0019538,GO:0023052,GO:0036211,GO:0038023,GO:0043170,GO:0043412,GO:0044237,GO:…	-	Pkinase,Pkinase_Tyr,Usp
MSTRG.16384.1	K	Homeobox associated leucine zipper	-	GO:0001101,GO:0003674,GO:0003676,GO:0003677,GO:0003700,GO:0005488,GO:0005575,GO:0005622,GO:0005623,GO:0005634,GO:0006355,GO:0006950,GO:0006970,GO:0008150,GO:0009414,GO:0009415,GO:0009605,GO:0009607,GO:0009615,GO:0009628,GO:0009719,GO:0009725,GO:0009737,GO:0009889,GO:0009891,GO:0009893,GO:0010033,GO:0010035,GO:0010468,GO:0010556,GO:0010557,GO:0010604,GO:0010628,GO:0019219,GO:0019222,GO:0031323,GO:…	ko:K09338	HALZ,Homeobox
MSTRG.16408.1	K	GATA zinc finger	-	GO:0000976,GO:0000977,GO:0000981,GO:0001012,GO:0001067,GO:0001085,GO:0001228,GO:0003674,GO:0003676,GO:0003677,GO:0003682,GO:0003690,GO:0003700,GO:0005488,GO:0005515,GO:0005575,GO:0005622,GO:0005623,GO:0005634,GO:0005667,GO:0006139,GO:0006351,GO:0006355,GO:0006357,GO:0006366,GO:0006725,GO:0006807,GO:0008134,GO:0008150,GO:0008152,GO:0009058,GO:0009059,GO:0009889,GO:0009891,GO:0009893,GO:0009987,GO:…	-	ASXH,GATA,RPN13_C
MSTRG.16430.6	O	DnaJ molecular chaperone homology domain	-	GO:0001664,GO:0003674,GO:0005102,GO:0005488,GO:0005515,GO:0050780	-	DUF3752,DnaJ
MSTRG.16441.1	L	AAA domain	-	-	ko:K10706	AAA_11,AAA_12
MSTRG.16441.18	L	AAA domain	-	-	ko:K10706	AAA_11,AAA_12
MSTRG.16441.3	L	AAA domain	-	-	ko:K10706	AAA_11,AAA_12
MSTRG.16441.4	L	AAA domain	-	-	ko:K10706	AAA_11,AAA_12
MSTRG.16441.5	L	AAA domain	-	-	ko:K10706	AAA_11,AAA_12
MSTRG.16441.8	L	AAA domain	-	-	ko:K10706	AAA_11,AAA_12
MSTRG.16454.4	K	SANT SWI3, ADA2, N-CoR and TFIIIB'' DNA-binding domains	-	GO:0001101,GO:0003674,GO:0003676,GO:0003677,GO:0003700,GO:0005488,GO:0006355,GO:0006950,GO:0006970,GO:0007154,GO:0007165,GO:0007275,GO:0007623,GO:0008150,GO:0009628,GO:0009651,GO:0009719,GO:0009723,GO:0009725,GO:0009733,GO:0009734,GO:0009737,GO:0009739,GO:0009751,GO:0009753,GO:0009755,GO:0009791,GO:0009845,GO:0009889,GO:0009909,GO:0009987,GO:0010033,GO:0010468,GO:0010556,GO:0010600,GO:0010817,GO:…	-	Myb_DNA-binding
MSTRG.16465.6	J	CBF/Mak21 family	-	-	ko:K05387,ko:K14771	CBF
MSTRG.16474.2	D	Belongs to the cyclin family	-	GO:0000079,GO:0000307,GO:0000902,GO:0000904,GO:0001932,GO:0001934,GO:0003674,GO:0005575,GO:0005622,GO:0005623,GO:0005634,GO:0006355,GO:0006357,GO:0007275,GO:0008150,GO:0009605,GO:0009607,GO:0009615,GO:0009653,GO:0009888,GO:0009889,GO:0009891,GO:0009893,GO:0009987,GO:0010026,GO:0010090,GO:0010468,GO:0010556,GO:0010557,GO:0010562,GO:0010604,GO:0010628,GO:0016043,GO:0016538,GO:0019207,GO:0019219,GO:…	ko:K15188	Cyclin_N
MSTRG.16474.3	D	Belongs to the cyclin family	-	GO:0000079,GO:0000307,GO:0000902,GO:0000904,GO:0001932,GO:0001934,GO:0003674,GO:0005575,GO:0005622,GO:0005623,GO:0005634,GO:0006355,GO:0006357,GO:0007275,GO:0008150,GO:0009605,GO:0009607,GO:0009615,GO:0009653,GO:0009888,GO:0009889,GO:0009891,GO:0009893,GO:0009987,GO:0010026,GO:0010090,GO:0010468,GO:0010556,GO:0010557,GO:0010562,GO:0010604,GO:0010628,GO:0016043,GO:0016538,GO:0019207,GO:0019219,GO:…	ko:K15188	Cyclin_N
MSTRG.16490.1	H	RING-type E3 ubiquitin transferase	-	GO:0001101,GO:0003674,GO:0003824,GO:0004842,GO:0005575,GO:0005622,GO:0005623,GO:0005737,GO:0005829,GO:0006464,GO:0006807,GO:0006950,GO:0008150,GO:0008152,GO:0009414,GO:0009415,GO:0009628,GO:0009987,GO:0010033,GO:0010035,GO:0010200,GO:0010243,GO:0016567,GO:0016740,GO:0019538,GO:0019787,GO:0032446,GO:0036211,GO:0042221,GO:0042493,GO:0043170,GO:0043412,GO:0044237,GO:0044238,GO:0044260,GO:0044267,GO:…	-	U-box
MSTRG.16508.1	K	Belongs to the GRAS family	SCL8	GO:0003674,GO:0003676,GO:0003677,GO:0003700,GO:0005488,GO:0005575,GO:0005622,GO:0005623,GO:0005634,GO:0005737,GO:0006355,GO:0008150,GO:0009889,GO:0010468,GO:0010556,GO:0019219,GO:0019222,GO:0031323,GO:0031326,GO:0043226,GO:0043227,GO:0043229,GO:0043231,GO:0043565,GO:0044424,GO:0044464,GO:0050789,GO:0050794,GO:0051171,GO:0051252,GO:0060255,GO:0065007,GO:0080090,GO:0097159,GO:0140110,GO:1901363,GO:…	ko:K14777	GRAS
MSTRG.1651.1	G	Subtilase family	-	-	-	Inhibitor_I9,PA,Peptidase_S8
MSTRG.16519.3	S	Belongs to the sterol desaturase family	-	-	ko:K15746	FA_hydroxylase
MSTRG.16519.5	S	Belongs to the sterol desaturase family	-	-	ko:K15746	FA_hydroxylase
MSTRG.16519.6	S	Belongs to the sterol desaturase family	-	-	ko:K15746	FA_hydroxylase
MSTRG.16536.10	P	SPX domain	-	GO:0000325,GO:0005575,GO:0005622,GO:0005623,GO:0005737,GO:0005773,GO:0005774,GO:0006810,GO:0006811,GO:0006817,GO:0006820,GO:0008150,GO:0009705,GO:0015698,GO:0016020,GO:0031090,GO:0043226,GO:0043227,GO:0043229,GO:0043231,GO:0044422,GO:0044424,GO:0044437,GO:0044444,GO:0044446,GO:0044464,GO:0051179,GO:0051234,GO:0098588,GO:0098805	-	MFS_1,SPX
MSTRG.16536.4	P	SPX domain	-	GO:0000325,GO:0005575,GO:0005622,GO:0005623,GO:0005737,GO:0005773,GO:0005774,GO:0006810,GO:0006811,GO:0006817,GO:0006820,GO:0008150,GO:0009705,GO:0015698,GO:0016020,GO:0031090,GO:0043226,GO:0043227,GO:0043229,GO:0043231,GO:0044422,GO:0044424,GO:0044437,GO:0044444,GO:0044446,GO:0044464,GO:0051179,GO:0051234,GO:0098588,GO:0098805	-	MFS_1,SPX
MSTRG.16560.3	G	May be involved in modulation of pathogen defense and leaf cell death	-	GO:0005575,GO:0005623,GO:0005886,GO:0006950,GO:0006952,GO:0008150,GO:0016020,GO:0044464,GO:0050896,GO:0071944	ko:K08472	Mlo
MSTRG.16578.1	K	Dof domain, zinc finger	-	GO:0001067,GO:0003674,GO:0003676,GO:0003677,GO:0003700,GO:0005488,GO:0006355,GO:0008150,GO:0009889,GO:0010468,GO:0010556,GO:0019219,GO:0019222,GO:0031323,GO:0031326,GO:0043565,GO:0044212,GO:0050789,GO:0050794,GO:0051171,GO:0051252,GO:0060255,GO:0065007,GO:0080090,GO:0097159,GO:0140110,GO:1901363,GO:1903506,GO:2000112,GO:2001141	-	zf-Dof
MSTRG.16578.2	K	Dof domain, zinc finger	-	GO:0001067,GO:0003674,GO:0003676,GO:0003677,GO:0003700,GO:0005488,GO:0006355,GO:0008150,GO:0009889,GO:0010468,GO:0010556,GO:0019219,GO:0019222,GO:0031323,GO:0031326,GO:0043565,GO:0044212,GO:0050789,GO:0050794,GO:0051171,GO:0051252,GO:0060255,GO:0065007,GO:0080090,GO:0097159,GO:0140110,GO:1901363,GO:1903506,GO:2000112,GO:2001141	-	zf-Dof
MSTRG.16579.1	S	gag-polypeptide of LTR copia-type	-	-	-	Retrotran_gag_2,zf-CCHC
MSTRG.16582.10	S	bHLH-MYC and R2R3-MYB transcription factors N-terminal	-	GO:0000003,GO:0000280,GO:0003006,GO:0003674,GO:0003700,GO:0003824,GO:0004672,GO:0004674,GO:0005575,GO:0005622,GO:0005623,GO:0005634,GO:0005737,GO:0005829,GO:0006355,GO:0006464,GO:0006468,GO:0006793,GO:0006796,GO:0006807,GO:0006996,GO:0007049,GO:0007140,GO:0007154,GO:0007165,GO:0007275,GO:0007276,GO:0008150,GO:0008152,GO:0009719,GO:0009725,GO:0009733,GO:0009791,GO:0009888,GO:0009889,GO:0009987,GO:…	-	bHLH-MYC_N
MSTRG.16582.2	S	bHLH-MYC and R2R3-MYB transcription factors N-terminal	-	GO:0000003,GO:0000280,GO:0003006,GO:0003674,GO:0003700,GO:0003824,GO:0004672,GO:0004674,GO:0005575,GO:0005622,GO:0005623,GO:0005634,GO:0005737,GO:0005829,GO:0006355,GO:0006464,GO:0006468,GO:0006793,GO:0006796,GO:0006807,GO:0006996,GO:0007049,GO:0007140,GO:0007154,GO:0007165,GO:0007275,GO:0007276,GO:0008150,GO:0008152,GO:0009719,GO:0009725,GO:0009733,GO:0009791,GO:0009888,GO:0009889,GO:0009987,GO:…	-	bHLH-MYC_N
MSTRG.16582.8	S	bHLH-MYC and R2R3-MYB transcription factors N-terminal	-	GO:0000003,GO:0000280,GO:0003006,GO:0003674,GO:0003700,GO:0003824,GO:0004672,GO:0004674,GO:0005575,GO:0005622,GO:0005623,GO:0005634,GO:0005737,GO:0005829,GO:0006355,GO:0006464,GO:0006468,GO:0006793,GO:0006796,GO:0006807,GO:0006996,GO:0007049,GO:0007140,GO:0007154,GO:0007165,GO:0007275,GO:0007276,GO:0008150,GO:0008152,GO:0009719,GO:0009725,GO:0009733,GO:0009791,GO:0009888,GO:0009889,GO:0009987,GO:…	-	bHLH-MYC_N
MSTRG.16602.33	J	Belongs to the argonaute family	-	-	ko:K11593	ArgoL1,ArgoL2,ArgoMid,ArgoN,Gly-rich_Ago1,PAZ,Piwi
MSTRG.1662.3	O	von Willebrand factor type A domain	-	GO:0000003,GO:0000502,GO:0001101,GO:0001653,GO:0003006,GO:0003674,GO:0005488,GO:0005515,GO:0005575,GO:0005622,GO:0005623,GO:0005634,GO:0005737,GO:0005829,GO:0006508,GO:0006511,GO:0006807,GO:0006950,GO:0006970,GO:0006974,GO:0007154,GO:0007165,GO:0007275,GO:0007568,GO:0008150,GO:0008152,GO:0009056,GO:0009057,GO:0009266,GO:0009408,GO:0009555,GO:0009628,GO:0009651,GO:0009653,GO:0009719,GO:0009725,GO:…	ko:K03029	UIM,VWA_2
MSTRG.1662.5	O	von Willebrand factor type A domain	-	GO:0000003,GO:0000502,GO:0001101,GO:0001653,GO:0003006,GO:0003674,GO:0005488,GO:0005515,GO:0005575,GO:0005622,GO:0005623,GO:0005634,GO:0005737,GO:0005829,GO:0006508,GO:0006511,GO:0006807,GO:0006950,GO:0006970,GO:0006974,GO:0007154,GO:0007165,GO:0007275,GO:0007568,GO:0008150,GO:0008152,GO:0009056,GO:0009057,GO:0009266,GO:0009408,GO:0009555,GO:0009628,GO:0009651,GO:0009653,GO:0009719,GO:0009725,GO:…	ko:K03029	UIM,VWA_2
MSTRG.16620.1	E	Transmembrane amino acid transporter protein	-	GO:0003333,GO:0003674,GO:0005215,GO:0005342,GO:0005575,GO:0005622,GO:0005623,GO:0005737,GO:0005773,GO:0005774,GO:0006810,GO:0006811,GO:0006820,GO:0006865,GO:0008150,GO:0008509,GO:0008514,GO:0015075,GO:0015171,GO:0015173,GO:0015175,GO:0015318,GO:0015711,GO:0015801,GO:0015804,GO:0015849,GO:0016020,GO:0022857,GO:0031090,GO:0034220,GO:0043226,GO:0043227,GO:0043229,GO:0043231,GO:0044422,GO:0044424,GO:…	ko:K14209	Aa_trans
MSTRG.16623.4	S	Transport and Golgi organisation 2	-	-	-	TANGO2
MSTRG.16625.2	T	belongs to the protein kinase superfamily	-	GO:0003674,GO:0003824,GO:0004672,GO:0004674,GO:0004675,GO:0004888,GO:0005575,GO:0005622,GO:0005623,GO:0005634,GO:0005886,GO:0006464,GO:0006468,GO:0006793,GO:0006796,GO:0006807,GO:0007154,GO:0007165,GO:0007166,GO:0007167,GO:0007178,GO:0008150,GO:0008152,GO:0009909,GO:0009910,GO:0009987,GO:0016020,GO:0016301,GO:0016310,GO:0016740,GO:0016772,GO:0016773,GO:0019199,GO:0019538,GO:0023052,GO:0036211,GO:…	ko:K00924	Pkinase,Pkinase_Tyr
MSTRG.16625.3	T	belongs to the protein kinase superfamily	-	GO:0003674,GO:0003824,GO:0004672,GO:0004674,GO:0004675,GO:0004888,GO:0005575,GO:0005622,GO:0005623,GO:0005634,GO:0005886,GO:0006464,GO:0006468,GO:0006793,GO:0006796,GO:0006807,GO:0007154,GO:0007165,GO:0007166,GO:0007167,GO:0007178,GO:0008150,GO:0008152,GO:0009909,GO:0009910,GO:0009987,GO:0016020,GO:0016301,GO:0016310,GO:0016740,GO:0016772,GO:0016773,GO:0019199,GO:0019538,GO:0023052,GO:0036211,GO:…	ko:K00924	Pkinase,Pkinase_Tyr
MSTRG.16626.2	I	Patched family	NPC1	GO:0000323,GO:0003674,GO:0005488,GO:0005496,GO:0005575,GO:0005576,GO:0005622,GO:0005623,GO:0005634,GO:0005635,GO:0005737,GO:0005764,GO:0005773,GO:0005783,GO:0005886,GO:0005887,GO:0006082,GO:0006464,GO:0006486,GO:0006629,GO:0006807,GO:0006810,GO:0006869,GO:0007034,GO:0007041,GO:0008150,GO:0008152,GO:0008202,GO:0008206,GO:0008289,GO:0009058,GO:0009059,GO:0009100,GO:0009101,GO:0009987,GO:0010876,GO:…	ko:K12385	NPC1_N,Patched
MSTRG.16626.7	I	Patched family	NPC1	GO:0000323,GO:0003674,GO:0005488,GO:0005496,GO:0005575,GO:0005576,GO:0005622,GO:0005623,GO:0005634,GO:0005635,GO:0005737,GO:0005764,GO:0005773,GO:0005783,GO:0005886,GO:0005887,GO:0006082,GO:0006464,GO:0006486,GO:0006629,GO:0006807,GO:0006810,GO:0006869,GO:0007034,GO:0007041,GO:0008150,GO:0008152,GO:0008202,GO:0008206,GO:0008289,GO:0009058,GO:0009059,GO:0009100,GO:0009101,GO:0009987,GO:0010876,GO:…	ko:K12385	NPC1_N,Patched
MSTRG.16651.1	I	Thioesterase-like superfamily	-	GO:0003674,GO:0003824,GO:0005102,GO:0005488,GO:0005515,GO:0005575,GO:0005622,GO:0005623,GO:0005737,GO:0005777,GO:0005782,GO:0006082,GO:0006139,GO:0006163,GO:0006629,GO:0006631,GO:0006637,GO:0006725,GO:0006732,GO:0006753,GO:0006790,GO:0006793,GO:0006796,GO:0006807,GO:0006996,GO:0007031,GO:0008150,GO:0008152,GO:0009056,GO:0009062,GO:0009117,GO:0009150,GO:0009259,GO:0009889,GO:0009890,GO:0009892,GO:…	ko:K01068	4HBT_3,cNMP_binding
MSTRG.16661.11	S	SPT2 chromatin protein	-	-	ko:K15193	SPT2
MSTRG.16705.5	A	Utp13 specific WD40 associated domain	-	-	ko:K14555	Utp13,WD40
MSTRG.16707.3	S	Pathogenesis-related protein Bet v I family	-	-	-	Bet_v_1
MSTRG.16717.1	J	Elongation factor Tu C-terminal domain	-	GO:0000166,GO:0000288,GO:0000291,GO:0000956,GO:0001882,GO:0001883,GO:0003674,GO:0003824,GO:0003924,GO:0005488,GO:0005525,GO:0005575,GO:0005622,GO:0005623,GO:0005737,GO:0005829,GO:0006139,GO:0006401,GO:0006402,GO:0006412,GO:0006518,GO:0006725,GO:0006807,GO:0007154,GO:0007165,GO:0008150,GO:0008152,GO:0009056,GO:0009057,GO:0009058,GO:0009059,GO:0009892,GO:0009987,GO:0010467,GO:0010468,GO:0010605,GO:…	ko:K14416	GTP_EFTU,GTP_EFTU_D2,GTP_EFTU_D3
MSTRG.16731.1	K	DNA binding domain	WRKY14	GO:0000003,GO:0003006,GO:0003674,GO:0003700,GO:0005575,GO:0005622,GO:0005623,GO:0005634,GO:0006355,GO:0007275,GO:0008150,GO:0009555,GO:0009790,GO:0009791,GO:0009793,GO:0009889,GO:0010154,GO:0010468,GO:0010556,GO:0019219,GO:0019222,GO:0022414,GO:0031323,GO:0031326,GO:0032501,GO:0032502,GO:0043226,GO:0043227,GO:0043229,GO:0043231,GO:0044424,GO:0044464,GO:0048229,GO:0048316,GO:0048608,GO:0048731,GO:…	-	WRKY
MSTRG.16746.1	M	Belongs to the phospholipid scramblase family	-	-	-	Scramblase
MSTRG.16754.4	K	Myb/SANT-like DNA-binding domain	-	GO:0000981,GO:0003674,GO:0003700,GO:0005575,GO:0005622,GO:0005623,GO:0005634,GO:0005654,GO:0005730,GO:0006355,GO:0006357,GO:0008150,GO:0009889,GO:0010468,GO:0010556,GO:0016592,GO:0019219,GO:0019222,GO:0031323,GO:0031326,GO:0031974,GO:0031981,GO:0032991,GO:0043226,GO:0043227,GO:0043228,GO:0043229,GO:0043231,GO:0043232,GO:0043233,GO:0044422,GO:0044424,GO:0044428,GO:0044446,GO:0044451,GO:0044464,GO:…	-	Myb_DNA-bind_4
MSTRG.16759.1	T	Protein kinase domain	-	GO:0001101,GO:0003674,GO:0003824,GO:0004672,GO:0004674,GO:0004713,GO:0005575,GO:0005622,GO:0005623,GO:0005737,GO:0005829,GO:0005911,GO:0006464,GO:0006468,GO:0006793,GO:0006796,GO:0006807,GO:0006935,GO:0006950,GO:0006970,GO:0006972,GO:0006979,GO:0007154,GO:0007165,GO:0008150,GO:0008152,GO:0009267,GO:0009506,GO:0009605,GO:0009628,GO:0009719,GO:0009725,GO:0009737,GO:0009787,GO:0009789,GO:0009892,GO:…	ko:K18670	Pkinase
MSTRG.16759.2	T	Protein kinase domain	-	GO:0001101,GO:0003674,GO:0003824,GO:0004672,GO:0004674,GO:0004713,GO:0005575,GO:0005622,GO:0005623,GO:0005737,GO:0005829,GO:0005911,GO:0006464,GO:0006468,GO:0006793,GO:0006796,GO:0006807,GO:0006935,GO:0006950,GO:0006970,GO:0006972,GO:0006979,GO:0007154,GO:0007165,GO:0008150,GO:0008152,GO:0009267,GO:0009506,GO:0009605,GO:0009628,GO:0009719,GO:0009725,GO:0009737,GO:0009787,GO:0009789,GO:0009892,GO:…	ko:K18670	Pkinase
MSTRG.16760.1	O	Ring finger domain	-	GO:0000003,GO:0003006,GO:0003674,GO:0003824,GO:0004842,GO:0005488,GO:0005515,GO:0006464,GO:0006508,GO:0006511,GO:0006807,GO:0007275,GO:0008150,GO:0008152,GO:0008285,GO:0009056,GO:0009057,GO:0009791,GO:0009908,GO:0009987,GO:0010498,GO:0016567,GO:0016740,GO:0019538,GO:0019787,GO:0019899,GO:0019941,GO:0022414,GO:0030163,GO:0031624,GO:0032446,GO:0032501,GO:0032502,GO:0036211,GO:0040008,GO:0042127,GO:…	-	zf-RING_2
MSTRG.1677.4	O	Thaumatin family	-	-	-	Thaumatin
MSTRG.16771.10	P	This magnesium-dependent enzyme catalyzes the hydrolysis of ATP coupled with the transport of calcium	-	GO:0001101,GO:0003674,GO:0003824,GO:0005215,GO:0005388,GO:0005575,GO:0005622,GO:0005623,GO:0005886,GO:0005887,GO:0006810,GO:0006811,GO:0006812,GO:0006816,GO:0006950,GO:0008150,GO:0008324,GO:0009266,GO:0009409,GO:0009414,GO:0009415,GO:0009628,GO:0010035,GO:0015075,GO:0015085,GO:0015318,GO:0015399,GO:0015405,GO:0015662,GO:0016020,GO:0016021,GO:0016462,GO:0016787,GO:0016817,GO:0016818,GO:0016887,GO:…	ko:K01537	CaATP_NAI,Cation_ATPase,Cation_ATPase_C,Cation_ATPase_N,E1-E2_ATPase,Hydrolase
MSTRG.16771.17	P	This magnesium-dependent enzyme catalyzes the hydrolysis of ATP coupled with the transport of calcium	-	GO:0001101,GO:0003674,GO:0003824,GO:0005215,GO:0005388,GO:0005575,GO:0005622,GO:0005623,GO:0005886,GO:0005887,GO:0006810,GO:0006811,GO:0006812,GO:0006816,GO:0006950,GO:0008150,GO:0008324,GO:0009266,GO:0009409,GO:0009414,GO:0009415,GO:0009628,GO:0010035,GO:0015075,GO:0015085,GO:0015318,GO:0015399,GO:0015405,GO:0015662,GO:0016020,GO:0016021,GO:0016462,GO:0016787,GO:0016817,GO:0016818,GO:0016887,GO:…	ko:K01537	CaATP_NAI,Cation_ATPase,Cation_ATPase_C,Cation_ATPase_N,E1-E2_ATPase,Hydrolase
MSTRG.16771.7	P	This magnesium-dependent enzyme catalyzes the hydrolysis of ATP coupled with the transport of calcium	-	GO:0001101,GO:0003674,GO:0003824,GO:0005215,GO:0005388,GO:0005575,GO:0005622,GO:0005623,GO:0005886,GO:0005887,GO:0006810,GO:0006811,GO:0006812,GO:0006816,GO:0006950,GO:0008150,GO:0008324,GO:0009266,GO:0009409,GO:0009414,GO:0009415,GO:0009628,GO:0010035,GO:0015075,GO:0015085,GO:0015318,GO:0015399,GO:0015405,GO:0015662,GO:0016020,GO:0016021,GO:0016462,GO:0016787,GO:0016817,GO:0016818,GO:0016887,GO:…	ko:K01537	CaATP_NAI,Cation_ATPase,Cation_ATPase_C,Cation_ATPase_N,E1-E2_ATPase,Hydrolase
MSTRG.16771.8	P	This magnesium-dependent enzyme catalyzes the hydrolysis of ATP coupled with the transport of calcium	-	GO:0001101,GO:0003674,GO:0003824,GO:0005215,GO:0005388,GO:0005575,GO:0005622,GO:0005623,GO:0005886,GO:0005887,GO:0006810,GO:0006811,GO:0006812,GO:0006816,GO:0006950,GO:0008150,GO:0008324,GO:0009266,GO:0009409,GO:0009414,GO:0009415,GO:0009628,GO:0010035,GO:0015075,GO:0015085,GO:0015318,GO:0015399,GO:0015405,GO:0015662,GO:0016020,GO:0016021,GO:0016462,GO:0016787,GO:0016817,GO:0016818,GO:0016887,GO:…	ko:K01537	CaATP_NAI,Cation_ATPase,Cation_ATPase_C,Cation_ATPase_N,E1-E2_ATPase,Hydrolase
MSTRG.16773.1	J	60S ribosomal protein	-	GO:0000463,GO:0000470,GO:0002181,GO:0003674,GO:0003676,GO:0003723,GO:0003729,GO:0003735,GO:0005198,GO:0005488,GO:0005575,GO:0005618,GO:0005622,GO:0005623,GO:0005737,GO:0005773,GO:0005774,GO:0005829,GO:0005840,GO:0005844,GO:0005886,GO:0006139,GO:0006364,GO:0006396,GO:0006412,GO:0006518,GO:0006725,GO:0006807,GO:0008150,GO:0008152,GO:0009058,GO:0009059,GO:0009507,GO:0009536,GO:0009987,GO:0010467,GO:…	ko:K02937	Ribosomal_L30,Ribosomal_L30_N
MSTRG.16773.2	J	60S ribosomal protein	-	GO:0000463,GO:0000470,GO:0002181,GO:0003674,GO:0003676,GO:0003723,GO:0003729,GO:0003735,GO:0005198,GO:0005488,GO:0005575,GO:0005618,GO:0005622,GO:0005623,GO:0005737,GO:0005773,GO:0005774,GO:0005829,GO:0005840,GO:0005844,GO:0005886,GO:0006139,GO:0006364,GO:0006396,GO:0006412,GO:0006518,GO:0006725,GO:0006807,GO:0008150,GO:0008152,GO:0009058,GO:0009059,GO:0009507,GO:0009536,GO:0009987,GO:0010467,GO:…	ko:K02937	Ribosomal_L30,Ribosomal_L30_N
MSTRG.16792.3	T	Protein kinase domain	-	GO:0003674,GO:0003824,GO:0004672,GO:0005575,GO:0005622,GO:0005623,GO:0005737,GO:0006464,GO:0006468,GO:0006793,GO:0006796,GO:0006807,GO:0007154,GO:0007165,GO:0008150,GO:0008152,GO:0009987,GO:0016301,GO:0016310,GO:0016740,GO:0016772,GO:0016773,GO:0019538,GO:0023052,GO:0035556,GO:0036211,GO:0043170,GO:0043412,GO:0044237,GO:0044238,GO:0044260,GO:0044267,GO:0044424,GO:0044464,GO:0050789,GO:0050794,GO:…	-	Pkinase_Tyr
MSTRG.16795.22	KT	Protein strawberry notch	-	GO:0002009,GO:0002165,GO:0003002,GO:0003674,GO:0003676,GO:0003677,GO:0003682,GO:0005488,GO:0005515,GO:0005575,GO:0005622,GO:0005623,GO:0005634,GO:0005737,GO:0005829,GO:0006323,GO:0006325,GO:0006333,GO:0006334,GO:0006355,GO:0006357,GO:0006950,GO:0006996,GO:0007154,GO:0007165,GO:0007166,GO:0007219,GO:0007275,GO:0007389,GO:0007444,GO:0007447,GO:0007450,GO:0007472,GO:0007476,GO:0007552,GO:0007560,GO:…	-	AAA_34,Helicase_C_4,PHD
MSTRG.16805.1	H	coproporphyrinogen oxidase activity	CPX	GO:0003674,GO:0005488,GO:0005515,GO:0005575,GO:0005576,GO:0005622,GO:0005623,GO:0005737,GO:0008150,GO:0009507,GO:0009532,GO:0009536,GO:0009570,GO:0009719,GO:0009725,GO:0009735,GO:0010033,GO:0042221,GO:0042802,GO:0042803,GO:0043226,GO:0043227,GO:0043229,GO:0043231,GO:0044422,GO:0044424,GO:0044434,GO:0044435,GO:0044444,GO:0044446,GO:0044464,GO:0046983,GO:0048046,GO:0050896	ko:K00228	Coprogen_oxidas
MSTRG.16809.6	A	RNA recognition motif	-	GO:0000028,GO:0000447,GO:0000460,GO:0000462,GO:0000466,GO:0000469,GO:0000472,GO:0000478,GO:0000479,GO:0000480,GO:0000966,GO:0000967,GO:0003674,GO:0003676,GO:0003723,GO:0005488,GO:0005575,GO:0005622,GO:0005623,GO:0005634,GO:0005730,GO:0006139,GO:0006364,GO:0006396,GO:0006725,GO:0006807,GO:0006996,GO:0008150,GO:0008152,GO:0009987,GO:0010467,GO:0016043,GO:0016070,GO:0016072,GO:0019843,GO:0022607,GO:…	ko:K14787	RRM_1
MSTRG.16817.6	M	UTP--glucose-1-phosphate uridylyltransferase	-	-	ko:K00972	UDPGP
MSTRG.16835.10	S	Protein FAR1-RELATED SEQUENCE 5-like	-	-	-	FAR1,MULE,SWIM
MSTRG.16835.10	S	At4g15545-like	-	-	-	-
MSTRG.16835.12	S	Protein FAR1-RELATED SEQUENCE 5-like	-	-	-	FAR1,MULE,SWIM
MSTRG.16835.13	S	Protein FAR1-RELATED SEQUENCE 5-like	-	-	-	FAR1,MULE,SWIM
MSTRG.16835.5	S	Protein FAR1-RELATED SEQUENCE 5-like	-	-	-	FAR1,MULE,SWIM
MSTRG.16835.5	S	At4g15545-like	-	-	-	-
MSTRG.16854.1	G	RmlD substrate binding domain	-	GO:0000003,GO:0003006,GO:0003674,GO:0003824,GO:0005575,GO:0005622,GO:0005623,GO:0005737,GO:0005794,GO:0005975,GO:0005996,GO:0007275,GO:0008150,GO:0008152,GO:0009058,GO:0009790,GO:0009791,GO:0009793,GO:0009832,GO:0009856,GO:0009987,GO:0010154,GO:0012505,GO:0016051,GO:0016853,GO:0016854,GO:0016857,GO:0019321,GO:0019322,GO:0019566,GO:0019567,GO:0022414,GO:0032501,GO:0032502,GO:0042546,GO:0043226,GO:…	ko:K12448	GDP_Man_Dehyd
MSTRG.16854.2	G	RmlD substrate binding domain	-	GO:0000003,GO:0003006,GO:0003674,GO:0003824,GO:0005575,GO:0005622,GO:0005623,GO:0005737,GO:0005794,GO:0005975,GO:0005996,GO:0007275,GO:0008150,GO:0008152,GO:0009058,GO:0009790,GO:0009791,GO:0009793,GO:0009832,GO:0009856,GO:0009987,GO:0010154,GO:0012505,GO:0016051,GO:0016853,GO:0016854,GO:0016857,GO:0019321,GO:0019322,GO:0019566,GO:0019567,GO:0022414,GO:0032501,GO:0032502,GO:0042546,GO:0043226,GO:…	ko:K12448	GDP_Man_Dehyd
MSTRG.16870.10	T	belongs to the protein kinase superfamily	-	GO:0002237,GO:0003674,GO:0003824,GO:0004672,GO:0004674,GO:0005575,GO:0005623,GO:0005886,GO:0006464,GO:0006468,GO:0006793,GO:0006796,GO:0006807,GO:0006950,GO:0008150,GO:0008152,GO:0009266,GO:0009409,GO:0009605,GO:0009607,GO:0009617,GO:0009625,GO:0009628,GO:0009987,GO:0010033,GO:0016020,GO:0016301,GO:0016310,GO:0016740,GO:0016772,GO:0016773,GO:0019538,GO:0032386,GO:0032388,GO:0032879,GO:0032880,GO:…	ko:K04733	Pkinase,Pkinase_Tyr
MSTRG.16870.5	T	belongs to the protein kinase superfamily	-	GO:0002237,GO:0003674,GO:0003824,GO:0004672,GO:0004674,GO:0005575,GO:0005623,GO:0005886,GO:0006464,GO:0006468,GO:0006793,GO:0006796,GO:0006807,GO:0006950,GO:0008150,GO:0008152,GO:0009266,GO:0009409,GO:0009605,GO:0009607,GO:0009617,GO:0009625,GO:0009628,GO:0009987,GO:0010033,GO:0016020,GO:0016301,GO:0016310,GO:0016740,GO:0016772,GO:0016773,GO:0019538,GO:0032386,GO:0032388,GO:0032879,GO:0032880,GO:…	ko:K04733	Pkinase,Pkinase_Tyr
MSTRG.16870.6	T	belongs to the protein kinase superfamily	-	GO:0002237,GO:0003674,GO:0003824,GO:0004672,GO:0004674,GO:0005575,GO:0005623,GO:0005886,GO:0006464,GO:0006468,GO:0006793,GO:0006796,GO:0006807,GO:0006950,GO:0008150,GO:0008152,GO:0009266,GO:0009409,GO:0009605,GO:0009607,GO:0009617,GO:0009625,GO:0009628,GO:0009987,GO:0010033,GO:0016020,GO:0016301,GO:0016310,GO:0016740,GO:0016772,GO:0016773,GO:0019538,GO:0032386,GO:0032388,GO:0032879,GO:0032880,GO:…	ko:K04733	Pkinase,Pkinase_Tyr
MSTRG.16875.1	S	A Receptor for Ubiquitination Targets	-	GO:0006950,GO:0007154,GO:0008150,GO:0009267,GO:0009605,GO:0009987,GO:0009991,GO:0016036,GO:0031667,GO:0031668,GO:0031669,GO:0033554,GO:0042594,GO:0050896,GO:0051716,GO:0071496	-	F-box,F-box-like,Lipase_GDSL,WD40
MSTRG.16878.12	D	SIT4 phosphatase-associated protein	-	-	ko:K15501	SAPS
MSTRG.16878.14	D	SIT4 phosphatase-associated protein	-	-	ko:K15501	SAPS
MSTRG.16878.17	D	SIT4 phosphatase-associated protein	-	-	ko:K15501	SAPS
MSTRG.16880.2	K	Bromodomain extra-terminal - transcription regulation	-	-	-	BET,Bromodomain
MSTRG.16881.18	Q	Flavin containing amine oxidoreductase	-	-	ko:K17839	Amino_oxidase
MSTRG.16904.3	A	RNA recognition motif. (a.k.a. RRM, RBD, or RNP domain)	-	GO:0000302,GO:0001101,GO:0003674,GO:0003676,GO:0003723,GO:0003727,GO:0003729,GO:0005488,GO:0005575,GO:0005622,GO:0005623,GO:0005634,GO:0005737,GO:0005829,GO:0006950,GO:0006979,GO:0008143,GO:0008150,GO:0009719,GO:0009725,GO:0009735,GO:0010033,GO:0010035,GO:0010193,GO:0042221,GO:0042493,GO:0043226,GO:0043227,GO:0043229,GO:0043231,GO:0044424,GO:0044444,GO:0044464,GO:0046677,GO:0050896,GO:0070717,GO:…	-	RRM_1
MSTRG.16905.5	S	Ataxin 2 SM domain	-	-	-	PAM2,SM-ATX
MSTRG.16906.1	S	MuDR family transposase	-	-	-	DBD_Tnp_Mut,MULE,SWIM
MSTRG.16928.2	Q	Belongs to the peroxidase family. Classical plant (class III) peroxidase subfamily	-	-	ko:K00430	peroxidase
MSTRG.16929.4	L	hAT family C-terminal dimerisation region	-	-	-	DUF4413,Dimer_Tnp_hAT,zf-BED
MSTRG.16942.7	V	NmrA-like family	-	-	ko:K08695	3Beta_HSD,Epimerase
MSTRG.16943.4	V	NmrA-like family	-	-	ko:K08695	3Beta_HSD,Epimerase
MSTRG.16994.1	A	RNA recognition motif. (a.k.a. RRM, RBD, or RNP domain)	-	-	ko:K12741	RRM_1
MSTRG.17003.1	L	DNA polymerase A domain	-	-	ko:K02335	DNA_pol_A,DNA_pol_A_exo1
MSTRG.17003.6	L	DNA polymerase A domain	-	-	ko:K02335	DNA_pol_A,DNA_pol_A_exo1
MSTRG.17005.2	H	Belongs to the glutamyl-tRNA reductase family	HEMA1	GO:0003674,GO:0003824,GO:0005575,GO:0005622,GO:0005623,GO:0005737,GO:0006725,GO:0006778,GO:0006779,GO:0006783,GO:0006807,GO:0006950,GO:0006979,GO:0008150,GO:0008152,GO:0008883,GO:0009058,GO:0009507,GO:0009536,GO:0009987,GO:0015994,GO:0015995,GO:0016491,GO:0016620,GO:0016903,GO:0018130,GO:0019438,GO:0033013,GO:0033014,GO:0034641,GO:0042168,GO:0042440,GO:0043226,GO:0043227,GO:0043229,GO:0043231,GO:…	ko:K02492	GlutR_N,GlutR_dimer,Shikimate_DH
MSTRG.17005.4	H	Belongs to the glutamyl-tRNA reductase family	HEMA1	GO:0003674,GO:0003824,GO:0005575,GO:0005622,GO:0005623,GO:0005737,GO:0006725,GO:0006778,GO:0006779,GO:0006783,GO:0006807,GO:0006950,GO:0006979,GO:0008150,GO:0008152,GO:0008883,GO:0009058,GO:0009507,GO:0009536,GO:0009987,GO:0015994,GO:0015995,GO:0016491,GO:0016620,GO:0016903,GO:0018130,GO:0019438,GO:0033013,GO:0033014,GO:0034641,GO:0042168,GO:0042440,GO:0043226,GO:0043227,GO:0043229,GO:0043231,GO:…	ko:K02492	GlutR_N,GlutR_dimer,Shikimate_DH
MSTRG.17017.2	S	Stress enhanced protein 2	-	GO:0003674,GO:0005488,GO:0005575,GO:0005622,GO:0005623,GO:0005737,GO:0006091,GO:0006950,GO:0008150,GO:0008152,GO:0009314,GO:0009411,GO:0009416,GO:0009507,GO:0009534,GO:0009535,GO:0009536,GO:0009579,GO:0009611,GO:0009628,GO:0009642,GO:0009644,GO:0009765,GO:0009987,GO:0015979,GO:0016020,GO:0016168,GO:0019684,GO:0031976,GO:0031984,GO:0034357,GO:0034644,GO:0042651,GO:0043167,GO:0043168,GO:0043226,GO:…	-	Chloroa_b-bind
MSTRG.17024.5	K	DNA-dependent RNA polymerase catalyzes the transcription of DNA into RNA using the four ribonucleoside triphosphates as substrates	-	-	ko:K16252	RNA_pol_Rpb2_1,RNA_pol_Rpb2_2,RNA_pol_Rpb2_3,RNA_pol_Rpb2_4,RNA_pol_Rpb2_5,RNA_pol_Rpb2_6,RNA_pol_Rpb2_7
MSTRG.17037.1	Q	ABC transporter transmembrane region	-	GO:0000003,GO:0003006,GO:0003674,GO:0005215,GO:0005575,GO:0005623,GO:0005886,GO:0006810,GO:0007275,GO:0008150,GO:0008361,GO:0009314,GO:0009411,GO:0009416,GO:0009605,GO:0009606,GO:0009628,GO:0009629,GO:0009630,GO:0009637,GO:0009639,GO:0009640,GO:0009653,GO:0009719,GO:0009725,GO:0009733,GO:0009791,GO:0009908,GO:0009914,GO:0009926,GO:0009958,GO:0009966,GO:0009987,GO:0010033,GO:0010218,GO:0010315,GO:…	ko:K05658	ABC_membrane,ABC_tran
MSTRG.17037.13	Q	ABC transporter transmembrane region	-	GO:0000003,GO:0003006,GO:0003674,GO:0005215,GO:0005575,GO:0005623,GO:0005886,GO:0006810,GO:0007275,GO:0008150,GO:0008361,GO:0009314,GO:0009411,GO:0009416,GO:0009605,GO:0009606,GO:0009628,GO:0009629,GO:0009630,GO:0009637,GO:0009639,GO:0009640,GO:0009653,GO:0009719,GO:0009725,GO:0009733,GO:0009791,GO:0009908,GO:0009914,GO:0009926,GO:0009958,GO:0009966,GO:0009987,GO:0010033,GO:0010218,GO:0010315,GO:…	ko:K05658	ABC_membrane,ABC_tran
MSTRG.17037.8	Q	ABC transporter transmembrane region	-	GO:0000003,GO:0003006,GO:0003674,GO:0005215,GO:0005575,GO:0005623,GO:0005886,GO:0006810,GO:0007275,GO:0008150,GO:0008361,GO:0009314,GO:0009411,GO:0009416,GO:0009605,GO:0009606,GO:0009628,GO:0009629,GO:0009630,GO:0009637,GO:0009639,GO:0009640,GO:0009653,GO:0009719,GO:0009725,GO:0009733,GO:0009791,GO:0009908,GO:0009914,GO:0009926,GO:0009958,GO:0009966,GO:0009987,GO:0010033,GO:0010218,GO:0010315,GO:…	ko:K05658	ABC_membrane,ABC_tran
MSTRG.17046.2	S	Serine aminopeptidase, S33	-	-	-	Abhydrolase_1,Abhydrolase_6,Hydrolase_4
MSTRG.17046.3	S	Serine aminopeptidase, S33	-	-	-	Abhydrolase_1,Abhydrolase_6,Hydrolase_4
MSTRG.17048.33	S	Translation initiation factor eIF3 subunit 135	-	-	ko:K03255	CLU_N,TPR_12,eIF3_p135
MSTRG.17049.4	EG	EamA-like transporter family	-	-	ko:K15289	EamA
MSTRG.1705.27	S	Filament-like plant protein, long coiled-coil	-	GO:0000226,GO:0000902,GO:0000904,GO:0003674,GO:0005488,GO:0005515,GO:0005575,GO:0005623,GO:0005886,GO:0006996,GO:0007010,GO:0007017,GO:0008017,GO:0008092,GO:0008150,GO:0009653,GO:0009888,GO:0009987,GO:0010026,GO:0010090,GO:0015631,GO:0016020,GO:0016043,GO:0022607,GO:0030154,GO:0031109,GO:0032502,GO:0032989,GO:0034622,GO:0043933,GO:0044085,GO:0044464,GO:0046785,GO:0048468,GO:0048856,GO:0048869,GO:…	-	FPP
MSTRG.17051.1	O	Ring finger domain	-	GO:0000003,GO:0003006,GO:0003674,GO:0003824,GO:0004842,GO:0005488,GO:0005515,GO:0006464,GO:0006508,GO:0006511,GO:0006807,GO:0007275,GO:0008150,GO:0008152,GO:0008285,GO:0009056,GO:0009057,GO:0009791,GO:0009908,GO:0009987,GO:0010498,GO:0016567,GO:0016740,GO:0019538,GO:0019787,GO:0019899,GO:0019941,GO:0022414,GO:0030163,GO:0031624,GO:0032446,GO:0032501,GO:0032502,GO:0036211,GO:0040008,GO:0042127,GO:…	ko:K10635	zf-RING_2
MSTRG.17051.3	O	Ring finger domain	-	GO:0000003,GO:0003006,GO:0003674,GO:0003824,GO:0004842,GO:0005488,GO:0005515,GO:0006464,GO:0006508,GO:0006511,GO:0006807,GO:0007275,GO:0008150,GO:0008152,GO:0008285,GO:0009056,GO:0009057,GO:0009791,GO:0009908,GO:0009987,GO:0010498,GO:0016567,GO:0016740,GO:0019538,GO:0019787,GO:0019899,GO:0019941,GO:0022414,GO:0030163,GO:0031624,GO:0032446,GO:0032501,GO:0032502,GO:0036211,GO:0040008,GO:0042127,GO:…	ko:K10635	zf-RING_2
MSTRG.17051.3	O	E3 ubiquitin-protein ligase	-	GO:0000003,GO:0000209,GO:0000902,GO:0000904,GO:0003006,GO:0003674,GO:0003824,GO:0004842,GO:0005575,GO:0005622,GO:0005623,GO:0005634,GO:0005737,GO:0006355,GO:0006357,GO:0006464,GO:0006508,GO:0006511,GO:0006807,GO:0006928,GO:0006935,GO:0007275,GO:0007399,GO:0007409,GO:0007411,GO:0007568,GO:0008045,GO:0008150,GO:0008152,GO:0009056,GO:0009057,GO:0009605,GO:0009653,GO:0009791,GO:0009889,GO:0009966,GO:…	ko:K10635,ko:K19041	zf-RING_2
MSTRG.17051.4	O	Ring finger domain	-	GO:0000003,GO:0003006,GO:0003674,GO:0003824,GO:0004842,GO:0005488,GO:0005515,GO:0006464,GO:0006508,GO:0006511,GO:0006807,GO:0007275,GO:0008150,GO:0008152,GO:0008285,GO:0009056,GO:0009057,GO:0009791,GO:0009908,GO:0009987,GO:0010498,GO:0016567,GO:0016740,GO:0019538,GO:0019787,GO:0019899,GO:0019941,GO:0022414,GO:0030163,GO:0031624,GO:0032446,GO:0032501,GO:0032502,GO:0036211,GO:0040008,GO:0042127,GO:…	ko:K10635	zf-RING_2
MSTRG.17051.7	O	Ring finger domain	-	GO:0000003,GO:0003006,GO:0003674,GO:0003824,GO:0004842,GO:0005488,GO:0005515,GO:0006464,GO:0006508,GO:0006511,GO:0006807,GO:0007275,GO:0008150,GO:0008152,GO:0008285,GO:0009056,GO:0009057,GO:0009791,GO:0009908,GO:0009987,GO:0010498,GO:0016567,GO:0016740,GO:0019538,GO:0019787,GO:0019899,GO:0019941,GO:0022414,GO:0030163,GO:0031624,GO:0032446,GO:0032501,GO:0032502,GO:0036211,GO:0040008,GO:0042127,GO:…	ko:K10635	zf-RING_2
MSTRG.17059.3	S	Unconventional myosin tail, actin- and lipid-binding	-	GO:0003674,GO:0003779,GO:0003824,GO:0005488,GO:0005515,GO:0005543,GO:0005547,GO:0005575,GO:0005622,GO:0005623,GO:0005737,GO:0005819,GO:0005829,GO:0005856,GO:0005886,GO:0005911,GO:0005938,GO:0006810,GO:0006897,GO:0006909,GO:0006911,GO:0006935,GO:0006996,GO:0007010,GO:0007015,GO:0008092,GO:0008150,GO:0008154,GO:0008289,GO:0009605,GO:0009987,GO:0010324,GO:0015629,GO:0015630,GO:0016020,GO:0016043,GO:…	-	Myosin_TH1
MSTRG.17061.1	S	Filament-like plant protein, long coiled-coil	-	-	-	FPP
MSTRG.17061.10	S	Filament-like plant protein, long coiled-coil	-	-	-	FPP
MSTRG.17061.12	S	Filament-like plant protein, long coiled-coil	-	-	-	FPP
MSTRG.17061.2	S	Filament-like plant protein, long coiled-coil	-	-	-	FPP
MSTRG.17061.3	S	Filament-like plant protein, long coiled-coil	-	-	-	FPP
MSTRG.17061.5	S	Filament-like plant protein, long coiled-coil	-	-	-	FPP
MSTRG.17061.9	S	Filament-like plant protein, long coiled-coil	-	-	-	FPP
MSTRG.17067.10	O	Belongs to the peptidase C1 family	-	GO:0000323,GO:0003674,GO:0003824,GO:0004175,GO:0004197,GO:0005575,GO:0005576,GO:0005615,GO:0005622,GO:0005623,GO:0005737,GO:0005764,GO:0005773,GO:0006508,GO:0006807,GO:0008150,GO:0008152,GO:0008233,GO:0008234,GO:0009056,GO:0009057,GO:0009987,GO:0016787,GO:0019538,GO:0030163,GO:0043170,GO:0043226,GO:0043227,GO:0043229,GO:0043231,GO:0044237,GO:0044238,GO:0044248,GO:0044257,GO:0044260,GO:0044265,GO:…	ko:K01365	Granulin,Inhibitor_I29,Peptidase_C1,Synaptobrevin
MSTRG.17106.2	C	belongs to the flavoprotein pyridine nucleotide cytochrome reductase family	-	-	ko:K00327	FAD_binding_1,Flavodoxin_1,NAD_binding_1
MSTRG.17109.36	P	NADPH-hemoprotein reductase activity	-	-	ko:K00327	FAD_binding_1,Flavodoxin_1,NAD_binding_1
MSTRG.1711.3	S	ACT domain	-	GO:0001101,GO:0003674,GO:0005488,GO:0005575,GO:0005622,GO:0005623,GO:0005737,GO:0005829,GO:0008150,GO:0009719,GO:0009725,GO:0009737,GO:0010033,GO:0016597,GO:0031406,GO:0033993,GO:0036094,GO:0042221,GO:0043167,GO:0043168,GO:0043177,GO:0044424,GO:0044444,GO:0044464,GO:0050896,GO:0097305,GO:1901700	-	ACT,ACT_6
MSTRG.17115.1	T	Protein kinase domain	-	-	-	Pkinase,Pkinase_Tyr
MSTRG.17116.1	T	belongs to the protein kinase superfamily	-	GO:0003674,GO:0003824,GO:0004672,GO:0004674,GO:0005488,GO:0005515,GO:0005516,GO:0005575,GO:0005623,GO:0005886,GO:0006464,GO:0006468,GO:0006793,GO:0006796,GO:0006807,GO:0008150,GO:0008152,GO:0009987,GO:0016020,GO:0016301,GO:0016310,GO:0016740,GO:0016772,GO:0016773,GO:0019538,GO:0036211,GO:0043170,GO:0043412,GO:0044237,GO:0044238,GO:0044260,GO:0044267,GO:0044464,GO:0071704,GO:0071944,GO:0140096,GO:…	ko:K04733	Pkinase,Pkinase_Tyr
MSTRG.17116.2	T	belongs to the protein kinase superfamily	-	GO:0003674,GO:0003824,GO:0004672,GO:0004674,GO:0005488,GO:0005515,GO:0005516,GO:0005575,GO:0005623,GO:0005886,GO:0006464,GO:0006468,GO:0006793,GO:0006796,GO:0006807,GO:0008150,GO:0008152,GO:0009987,GO:0016020,GO:0016301,GO:0016310,GO:0016740,GO:0016772,GO:0016773,GO:0019538,GO:0036211,GO:0043170,GO:0043412,GO:0044237,GO:0044238,GO:0044260,GO:0044267,GO:0044464,GO:0071704,GO:0071944,GO:0140096,GO:…	ko:K04733	Pkinase,Pkinase_Tyr
MSTRG.17116.3	T	belongs to the protein kinase superfamily	-	GO:0003674,GO:0003824,GO:0004672,GO:0004674,GO:0005488,GO:0005515,GO:0005516,GO:0005575,GO:0005623,GO:0005886,GO:0006464,GO:0006468,GO:0006793,GO:0006796,GO:0006807,GO:0008150,GO:0008152,GO:0009987,GO:0016020,GO:0016301,GO:0016310,GO:0016740,GO:0016772,GO:0016773,GO:0019538,GO:0036211,GO:0043170,GO:0043412,GO:0044237,GO:0044238,GO:0044260,GO:0044267,GO:0044464,GO:0071704,GO:0071944,GO:0140096,GO:…	ko:K04733	Pkinase,Pkinase_Tyr
MSTRG.17116.4	T	belongs to the protein kinase superfamily	-	GO:0003674,GO:0003824,GO:0004672,GO:0004674,GO:0005488,GO:0005515,GO:0005516,GO:0005575,GO:0005623,GO:0005886,GO:0006464,GO:0006468,GO:0006793,GO:0006796,GO:0006807,GO:0008150,GO:0008152,GO:0009987,GO:0016020,GO:0016301,GO:0016310,GO:0016740,GO:0016772,GO:0016773,GO:0019538,GO:0036211,GO:0043170,GO:0043412,GO:0044237,GO:0044238,GO:0044260,GO:0044267,GO:0044464,GO:0071704,GO:0071944,GO:0140096,GO:…	ko:K04733	Pkinase,Pkinase_Tyr
MSTRG.17116.5	T	belongs to the protein kinase superfamily	-	GO:0003674,GO:0003824,GO:0004672,GO:0004674,GO:0005488,GO:0005515,GO:0005516,GO:0005575,GO:0005623,GO:0005886,GO:0006464,GO:0006468,GO:0006793,GO:0006796,GO:0006807,GO:0008150,GO:0008152,GO:0009987,GO:0016020,GO:0016301,GO:0016310,GO:0016740,GO:0016772,GO:0016773,GO:0019538,GO:0036211,GO:0043170,GO:0043412,GO:0044237,GO:0044238,GO:0044260,GO:0044267,GO:0044464,GO:0071704,GO:0071944,GO:0140096,GO:…	ko:K04733	Pkinase,Pkinase_Tyr
MSTRG.17116.7	T	belongs to the protein kinase superfamily	-	GO:0003674,GO:0003824,GO:0004672,GO:0004674,GO:0005488,GO:0005515,GO:0005516,GO:0005575,GO:0005623,GO:0005886,GO:0006464,GO:0006468,GO:0006793,GO:0006796,GO:0006807,GO:0008150,GO:0008152,GO:0009987,GO:0016020,GO:0016301,GO:0016310,GO:0016740,GO:0016772,GO:0016773,GO:0019538,GO:0036211,GO:0043170,GO:0043412,GO:0044237,GO:0044238,GO:0044260,GO:0044267,GO:0044464,GO:0071704,GO:0071944,GO:0140096,GO:…	ko:K04733	Pkinase,Pkinase_Tyr
MSTRG.17116.8	T	belongs to the protein kinase superfamily	-	GO:0003674,GO:0003824,GO:0004672,GO:0004674,GO:0005488,GO:0005515,GO:0005516,GO:0005575,GO:0005623,GO:0005886,GO:0006464,GO:0006468,GO:0006793,GO:0006796,GO:0006807,GO:0008150,GO:0008152,GO:0009987,GO:0016020,GO:0016301,GO:0016310,GO:0016740,GO:0016772,GO:0016773,GO:0019538,GO:0036211,GO:0043170,GO:0043412,GO:0044237,GO:0044238,GO:0044260,GO:0044267,GO:0044464,GO:0071704,GO:0071944,GO:0140096,GO:…	ko:K04733	Pkinase,Pkinase_Tyr
MSTRG.1712.1	U	Involved in autophagy and cytoplasm to vacuole transport (Cvt) vesicle formation. Plays a key role in the organization of the preautophagosomal structure phagophore assembly site (PAS), the nucleating site for formation of the sequestering vesicle	ATG9	GO:0000045,GO:0000407,GO:0000422,GO:0005575,GO:0005622,GO:0005623,GO:0005737,GO:0005773,GO:0005776,GO:0006914,GO:0006950,GO:0006952,GO:0006996,GO:0007005,GO:0007033,GO:0008104,GO:0008150,GO:0008152,GO:0009056,GO:0009605,GO:0009607,GO:0009620,GO:0009987,GO:0016043,GO:0016236,GO:0022411,GO:0022607,GO:0033036,GO:0034497,GO:0034613,GO:0043207,GO:0043226,GO:0043227,GO:0043229,GO:0043231,GO:0044085,GO:…	ko:K17907	APG9
MSTRG.17123.1	S	Transcriptional regulator of RNA polII, SAGA, subunit	-	-	-	SAGA-Tad1
MSTRG.17153.6	T	Phosphorylates Ins(1,3,4,5,6)P5 at position 2 to form Ins(1,2,3,4,5,6)P6 (InsP6 or phytate)	IPK1	GO:0002252,GO:0002376,GO:0003674,GO:0003824,GO:0005575,GO:0005622,GO:0005623,GO:0005634,GO:0005737,GO:0005975,GO:0006020,GO:0006066,GO:0006793,GO:0006796,GO:0006873,GO:0006950,GO:0006952,GO:0007275,GO:0008150,GO:0008152,GO:0009058,GO:0009605,GO:0009607,GO:0009615,GO:0009617,GO:0009620,GO:0009791,GO:0009987,GO:0010264,GO:0016301,GO:0016310,GO:0016740,GO:0016772,GO:0016773,GO:0017144,GO:0019637,GO:…	ko:K10572	HMA,Ins_P5_2-kin
MSTRG.17153.7	T	Phosphorylates Ins(1,3,4,5,6)P5 at position 2 to form Ins(1,2,3,4,5,6)P6 (InsP6 or phytate)	IPK1	GO:0002252,GO:0002376,GO:0003674,GO:0003824,GO:0005575,GO:0005622,GO:0005623,GO:0005634,GO:0005737,GO:0005975,GO:0006020,GO:0006066,GO:0006793,GO:0006796,GO:0006873,GO:0006950,GO:0006952,GO:0007275,GO:0008150,GO:0008152,GO:0009058,GO:0009605,GO:0009607,GO:0009615,GO:0009617,GO:0009620,GO:0009791,GO:0009987,GO:0010264,GO:0016301,GO:0016310,GO:0016740,GO:0016772,GO:0016773,GO:0017144,GO:0019637,GO:…	ko:K10572	HMA,Ins_P5_2-kin
MSTRG.17153.8	T	Phosphorylates Ins(1,3,4,5,6)P5 at position 2 to form Ins(1,2,3,4,5,6)P6 (InsP6 or phytate)	IPK1	GO:0002252,GO:0002376,GO:0003674,GO:0003824,GO:0005575,GO:0005622,GO:0005623,GO:0005634,GO:0005737,GO:0005975,GO:0006020,GO:0006066,GO:0006793,GO:0006796,GO:0006873,GO:0006950,GO:0006952,GO:0007275,GO:0008150,GO:0008152,GO:0009058,GO:0009605,GO:0009607,GO:0009615,GO:0009617,GO:0009620,GO:0009791,GO:0009987,GO:0010264,GO:0016301,GO:0016310,GO:0016740,GO:0016772,GO:0016773,GO:0017144,GO:0019637,GO:…	ko:K10572	HMA,Ins_P5_2-kin
MSTRG.17159.11	O	Peptidase S24-like	-	GO:0005575,GO:0005622,GO:0005623,GO:0005737,GO:0005739,GO:0005740,GO:0005743,GO:0006465,GO:0006508,GO:0006518,GO:0006605,GO:0006626,GO:0006627,GO:0006807,GO:0006810,GO:0006839,GO:0006886,GO:0006996,GO:0007005,GO:0008104,GO:0008150,GO:0008152,GO:0009987,GO:0010467,GO:0015031,GO:0015833,GO:0016020,GO:0016043,GO:0016485,GO:0019538,GO:0019866,GO:0022607,GO:0031090,GO:0031966,GO:0031967,GO:0031975,GO:…	ko:K09647	Peptidase_S24,Peptidase_S26
MSTRG.17180.11	DZ	Regulator of chromosome condensation (RCC1) repeat	-	-	-	RCC1
MSTRG.17180.9	DZ	Regulator of chromosome condensation (RCC1) repeat	-	-	-	RCC1
MSTRG.17198.42	Z	Belongs to the TRAFAC class myosin-kinesin ATPase superfamily. Kinesin family	-	GO:0000166,GO:0000226,GO:0000902,GO:0000904,GO:0001578,GO:0003002,GO:0003674,GO:0003774,GO:0003777,GO:0003779,GO:0003824,GO:0005488,GO:0005509,GO:0005515,GO:0005516,GO:0005575,GO:0005622,GO:0005623,GO:0005737,GO:0005819,GO:0005856,GO:0005871,GO:0005874,GO:0005875,GO:0005881,GO:0005938,GO:0006928,GO:0006996,GO:0007010,GO:0007017,GO:0007018,GO:0007154,GO:0007267,GO:0007275,GO:0007389,GO:0008017,GO:…	-	FERM_M,FERM_N,Kinesin,MyTH4
MSTRG.17202.3	O	ubiquitin carboxyl-terminal hydrolase	-	-	ko:K05609	Peptidase_C12
MSTRG.17206.3	L	RecX family	-	-	-	RecX
MSTRG.17227.2	U	Reticulon-like protein	-	-	ko:K20720,ko:K20721,ko:K20723	Reticulon
MSTRG.17227.2	L	transposition, RNA-mediated	-	-	-	RVP_2,RVT_1,Retrotrans_gag,rve,zf-H2C2
MSTRG.17227.2	L	Reverse transcriptase (RNA-dependent DNA polymerase)	-	-	-	RVP_2,RVT_1,Retrotrans_gag,rve,zf-H2C2
MSTRG.17241.3	F	Belongs to the adenylate kinase family	-	-	ko:K00939	AAA_17,ADK
MSTRG.17241.4	F	Belongs to the adenylate kinase family	-	-	ko:K00939	AAA_17,ADK
MSTRG.17243.1	Q	Flavin containing amine oxidoreductase	-	GO:0003674,GO:0003824,GO:0005575,GO:0005622,GO:0005623,GO:0005737,GO:0005777,GO:0006576,GO:0006595,GO:0006598,GO:0006807,GO:0008150,GO:0008152,GO:0009056,GO:0009308,GO:0009310,GO:0009987,GO:0016491,GO:0016645,GO:0016647,GO:0034641,GO:0042402,GO:0042579,GO:0043226,GO:0043227,GO:0043229,GO:0043231,GO:0044106,GO:0044237,GO:0044424,GO:0044444,GO:0044464,GO:0046592,GO:0055114,GO:0071704,GO:1901564,GO:…	ko:K17839	Amino_oxidase
MSTRG.17243.3	Q	Flavin containing amine oxidoreductase	-	GO:0003674,GO:0003824,GO:0005575,GO:0005622,GO:0005623,GO:0005737,GO:0005777,GO:0006576,GO:0006595,GO:0006598,GO:0006807,GO:0008150,GO:0008152,GO:0009056,GO:0009308,GO:0009310,GO:0009987,GO:0016491,GO:0016645,GO:0016647,GO:0034641,GO:0042402,GO:0042579,GO:0043226,GO:0043227,GO:0043229,GO:0043231,GO:0044106,GO:0044237,GO:0044424,GO:0044444,GO:0044464,GO:0046592,GO:0055114,GO:0071704,GO:1901564,GO:…	ko:K17839	Amino_oxidase
MSTRG.17252.24	K	Auxin response factors (ARFs) are transcriptional factors that bind specifically to the DNA sequence 5'-TGTCTC-3' found in the auxin-responsive promoter elements (AuxREs)	ARF8	GO:0000003,GO:0003006,GO:0003674,GO:0003676,GO:0003677,GO:0003700,GO:0005488,GO:0005575,GO:0005622,GO:0005623,GO:0005634,GO:0006355,GO:0007275,GO:0008150,GO:0009719,GO:0009725,GO:0009733,GO:0009791,GO:0009889,GO:0009908,GO:0010033,GO:0010468,GO:0010556,GO:0019219,GO:0019222,GO:0022414,GO:0031323,GO:0031326,GO:0032501,GO:0032502,GO:0042221,GO:0043226,GO:0043227,GO:0043229,GO:0043231,GO:0043565,GO:…	-	AUX_IAA,Auxin_resp,B3
MSTRG.17252.25	K	Auxin response factors (ARFs) are transcriptional factors that bind specifically to the DNA sequence 5'-TGTCTC-3' found in the auxin-responsive promoter elements (AuxREs)	ARF8	GO:0000003,GO:0003006,GO:0003674,GO:0003676,GO:0003677,GO:0003700,GO:0005488,GO:0005575,GO:0005622,GO:0005623,GO:0005634,GO:0006355,GO:0007275,GO:0008150,GO:0009719,GO:0009725,GO:0009733,GO:0009791,GO:0009889,GO:0009908,GO:0010033,GO:0010468,GO:0010556,GO:0019219,GO:0019222,GO:0022414,GO:0031323,GO:0031326,GO:0032501,GO:0032502,GO:0042221,GO:0043226,GO:0043227,GO:0043229,GO:0043231,GO:0043565,GO:…	-	AUX_IAA,Auxin_resp,B3
MSTRG.17258.1	S	Pentatricopeptide repeat domain	-	GO:0003674,GO:0003676,GO:0003723,GO:0003824,GO:0004518,GO:0004519,GO:0005488,GO:0005575,GO:0005622,GO:0005623,GO:0006139,GO:0006725,GO:0006807,GO:0008150,GO:0008152,GO:0009451,GO:0009987,GO:0016070,GO:0016787,GO:0016788,GO:0034641,GO:0043170,GO:0043226,GO:0043227,GO:0043229,GO:0043231,GO:0043412,GO:0044237,GO:0044238,GO:0044424,GO:0044464,GO:0046483,GO:0071704,GO:0090304,GO:0090305,GO:0097159,GO:…	-	LRRNT_2,LRR_8,PPR,PPR_2
MSTRG.17284.9	KOT	Belongs to the class I-like SAM-binding methyltransferase superfamily. Protein arginine N- methyltransferase family	-	GO:0003674,GO:0003824,GO:0005575,GO:0005622,GO:0005623,GO:0005737,GO:0005829,GO:0006325,GO:0006355,GO:0006464,GO:0006479,GO:0006807,GO:0006996,GO:0008150,GO:0008152,GO:0008168,GO:0008170,GO:0008213,GO:0008276,GO:0008469,GO:0008757,GO:0009889,GO:0009987,GO:0010468,GO:0010556,GO:0016043,GO:0016273,GO:0016274,GO:0016569,GO:0016570,GO:0016571,GO:0016740,GO:0016741,GO:0018193,GO:0018195,GO:0018216,GO:…	ko:K11437	Methyltransf_25,PrmA
MSTRG.17310.3	F	Amidohydrolase family	ALN	GO:0000255,GO:0000256,GO:0003674,GO:0003824,GO:0004038,GO:0005575,GO:0005622,GO:0005623,GO:0005737,GO:0005783,GO:0006139,GO:0006144,GO:0006145,GO:0006725,GO:0006807,GO:0006950,GO:0006995,GO:0007154,GO:0008150,GO:0008152,GO:0009056,GO:0009112,GO:0009267,GO:0009605,GO:0009987,GO:0009991,GO:0010135,GO:0010136,GO:0012505,GO:0016787,GO:0016810,GO:0016812,GO:0017144,GO:0019439,GO:0031667,GO:0031668,GO:…	ko:K01466	Amidohydro_1
MSTRG.17317.1	UZ	Cysteine protease required for autophagy, which is able to cleave the C-terminal part of ATG8 that may be subsequently converted to a smaller form, with a revealed C-terminal glycine. The C-terminal glycine of ATG8 is conjugated to phosphatidylethanolamine by an amide bond. This conjugated form has the capacity for the binding to autophagosomes (By similarity)	-	GO:0000045,GO:0000422,GO:0003674,GO:0003824,GO:0004175,GO:0004197,GO:0005575,GO:0005622,GO:0005623,GO:0005737,GO:0005829,GO:0006464,GO:0006497,GO:0006501,GO:0006508,GO:0006605,GO:0006612,GO:0006807,GO:0006810,GO:0006886,GO:0006914,GO:0006996,GO:0007005,GO:0007033,GO:0008104,GO:0008150,GO:0008152,GO:0008233,GO:0008234,GO:0009056,GO:0009058,GO:0009059,GO:0009987,GO:0015031,GO:0015833,GO:0016043,GO:…	ko:K08342	Peptidase_C54
MSTRG.17317.2	UZ	Cysteine protease required for autophagy, which is able to cleave the C-terminal part of ATG8 that may be subsequently converted to a smaller form, with a revealed C-terminal glycine. The C-terminal glycine of ATG8 is conjugated to phosphatidylethanolamine by an amide bond. This conjugated form has the capacity for the binding to autophagosomes (By similarity)	-	GO:0000045,GO:0000422,GO:0003674,GO:0003824,GO:0004175,GO:0004197,GO:0005575,GO:0005622,GO:0005623,GO:0005737,GO:0005829,GO:0006464,GO:0006497,GO:0006501,GO:0006508,GO:0006605,GO:0006612,GO:0006807,GO:0006810,GO:0006886,GO:0006914,GO:0006996,GO:0007005,GO:0007033,GO:0008104,GO:0008150,GO:0008152,GO:0008233,GO:0008234,GO:0009056,GO:0009058,GO:0009059,GO:0009987,GO:0015031,GO:0015833,GO:0016043,GO:…	ko:K08342	Peptidase_C54
MSTRG.17327.16	P	TrkA-N domain	-	GO:0003674,GO:0005215,GO:0005451,GO:0005575,GO:0005622,GO:0005623,GO:0005737,GO:0006810,GO:0006811,GO:0006812,GO:0006813,GO:0006996,GO:0008150,GO:0008324,GO:0009507,GO:0009526,GO:0009536,GO:0009657,GO:0009658,GO:0009941,GO:0009987,GO:0010109,GO:0015075,GO:0015077,GO:0015078,GO:0015079,GO:0015291,GO:0015297,GO:0015298,GO:0015299,GO:0015318,GO:0015386,GO:0015491,GO:0015672,GO:0016020,GO:0016043,GO:…	-	MutS_I,MutS_II,MutS_III,MutS_V,Na_H_Exchanger,TrkA_N
MSTRG.17327.18	P	TrkA-N domain	-	GO:0003674,GO:0005215,GO:0005451,GO:0005575,GO:0005622,GO:0005623,GO:0005737,GO:0006810,GO:0006811,GO:0006812,GO:0006813,GO:0006996,GO:0008150,GO:0008324,GO:0009507,GO:0009526,GO:0009536,GO:0009657,GO:0009658,GO:0009941,GO:0009987,GO:0010109,GO:0015075,GO:0015077,GO:0015078,GO:0015079,GO:0015291,GO:0015297,GO:0015298,GO:0015299,GO:0015318,GO:0015386,GO:0015491,GO:0015672,GO:0016020,GO:0016043,GO:…	-	MutS_I,MutS_II,MutS_III,MutS_V,Na_H_Exchanger,TrkA_N
MSTRG.17327.25	P	TrkA-N domain	-	GO:0003674,GO:0005215,GO:0005451,GO:0005575,GO:0005622,GO:0005623,GO:0005737,GO:0006810,GO:0006811,GO:0006812,GO:0006813,GO:0006996,GO:0008150,GO:0008324,GO:0009507,GO:0009526,GO:0009536,GO:0009657,GO:0009658,GO:0009941,GO:0009987,GO:0010109,GO:0015075,GO:0015077,GO:0015078,GO:0015079,GO:0015291,GO:0015297,GO:0015298,GO:0015299,GO:0015318,GO:0015386,GO:0015491,GO:0015672,GO:0016020,GO:0016043,GO:…	-	MutS_I,MutS_II,MutS_III,MutS_V,Na_H_Exchanger,TrkA_N
MSTRG.17327.33	P	TrkA-N domain	-	GO:0003674,GO:0005215,GO:0005451,GO:0005575,GO:0005622,GO:0005623,GO:0005737,GO:0006810,GO:0006811,GO:0006812,GO:0006813,GO:0006996,GO:0008150,GO:0008324,GO:0009507,GO:0009526,GO:0009536,GO:0009657,GO:0009658,GO:0009941,GO:0009987,GO:0010109,GO:0015075,GO:0015077,GO:0015078,GO:0015079,GO:0015291,GO:0015297,GO:0015298,GO:0015299,GO:0015318,GO:0015386,GO:0015491,GO:0015672,GO:0016020,GO:0016043,GO:…	-	MutS_I,MutS_II,MutS_III,MutS_V,Na_H_Exchanger,TrkA_N
MSTRG.17327.34	P	TrkA-N domain	-	GO:0003674,GO:0005215,GO:0005451,GO:0005575,GO:0005622,GO:0005623,GO:0005737,GO:0006810,GO:0006811,GO:0006812,GO:0006813,GO:0006996,GO:0008150,GO:0008324,GO:0009507,GO:0009526,GO:0009536,GO:0009657,GO:0009658,GO:0009941,GO:0009987,GO:0010109,GO:0015075,GO:0015077,GO:0015078,GO:0015079,GO:0015291,GO:0015297,GO:0015298,GO:0015299,GO:0015318,GO:0015386,GO:0015491,GO:0015672,GO:0016020,GO:0016043,GO:…	-	MutS_I,MutS_II,MutS_III,MutS_V,Na_H_Exchanger,TrkA_N
MSTRG.17337.11	T	cellular process	BSK3	GO:0003674,GO:0003824,GO:0004672,GO:0004674,GO:0004675,GO:0004888,GO:0005575,GO:0005623,GO:0005886,GO:0005911,GO:0006464,GO:0006468,GO:0006793,GO:0006796,GO:0006807,GO:0007154,GO:0007165,GO:0007166,GO:0007167,GO:0007178,GO:0008150,GO:0008152,GO:0009506,GO:0009719,GO:0009725,GO:0009741,GO:0009742,GO:0009755,GO:0009966,GO:0009967,GO:0009987,GO:0010033,GO:0010646,GO:0010647,GO:0014070,GO:0016020,GO:…	ko:K14500	Pkinase_Tyr
MSTRG.17337.2	T	cellular process	BSK3	GO:0003674,GO:0003824,GO:0004672,GO:0004674,GO:0004675,GO:0004888,GO:0005575,GO:0005623,GO:0005886,GO:0005911,GO:0006464,GO:0006468,GO:0006793,GO:0006796,GO:0006807,GO:0007154,GO:0007165,GO:0007166,GO:0007167,GO:0007178,GO:0008150,GO:0008152,GO:0009506,GO:0009719,GO:0009725,GO:0009741,GO:0009742,GO:0009755,GO:0009966,GO:0009967,GO:0009987,GO:0010033,GO:0010646,GO:0010647,GO:0014070,GO:0016020,GO:…	ko:K14500	Pkinase_Tyr
MSTRG.17337.9	T	cellular process	BSK3	GO:0003674,GO:0003824,GO:0004672,GO:0004674,GO:0004675,GO:0004888,GO:0005575,GO:0005623,GO:0005886,GO:0005911,GO:0006464,GO:0006468,GO:0006793,GO:0006796,GO:0006807,GO:0007154,GO:0007165,GO:0007166,GO:0007167,GO:0007178,GO:0008150,GO:0008152,GO:0009506,GO:0009719,GO:0009725,GO:0009741,GO:0009742,GO:0009755,GO:0009966,GO:0009967,GO:0009987,GO:0010033,GO:0010646,GO:0010647,GO:0014070,GO:0016020,GO:…	ko:K14500	Pkinase_Tyr
MSTRG.17338.1	A	Pentacotripeptide-repeat region of PRORP	-	GO:0003674,GO:0003676,GO:0003723,GO:0003824,GO:0004518,GO:0004519,GO:0005488,GO:0005575,GO:0005622,GO:0005623,GO:0005737,GO:0006139,GO:0006725,GO:0006807,GO:0008150,GO:0008152,GO:0009451,GO:0009507,GO:0009536,GO:0009987,GO:0016070,GO:0016787,GO:0016788,GO:0034641,GO:0043170,GO:0043226,GO:0043227,GO:0043229,GO:0043231,GO:0043412,GO:0044237,GO:0044238,GO:0044424,GO:0044444,GO:0044464,GO:0046483,GO:…	-	PPR,PPR_1,PPR_2,PPR_3,RRM_1
MSTRG.17350.1	G	Belongs to the Nudix hydrolase family	-	GO:0003674,GO:0003824,GO:0004551,GO:0005575,GO:0005622,GO:0005623,GO:0005737,GO:0006139,GO:0006725,GO:0006753,GO:0006793,GO:0006796,GO:0006807,GO:0008150,GO:0008152,GO:0008893,GO:0009507,GO:0009536,GO:0009987,GO:0016462,GO:0016787,GO:0016788,GO:0016794,GO:0016817,GO:0016818,GO:0019637,GO:0034432,GO:0034641,GO:0042578,GO:0043226,GO:0043227,GO:0043229,GO:0043231,GO:0044237,GO:0044238,GO:0044281,GO:…	-	NUDIX
MSTRG.17350.3	G	Belongs to the Nudix hydrolase family	-	GO:0003674,GO:0003824,GO:0004551,GO:0005575,GO:0005622,GO:0005623,GO:0005737,GO:0006139,GO:0006725,GO:0006753,GO:0006793,GO:0006796,GO:0006807,GO:0008150,GO:0008152,GO:0008893,GO:0009507,GO:0009536,GO:0009987,GO:0016462,GO:0016787,GO:0016788,GO:0016794,GO:0016817,GO:0016818,GO:0019637,GO:0034432,GO:0034641,GO:0042578,GO:0043226,GO:0043227,GO:0043229,GO:0043231,GO:0044237,GO:0044238,GO:0044281,GO:…	-	NUDIX
MSTRG.17350.4	G	Belongs to the Nudix hydrolase family	-	GO:0003674,GO:0003824,GO:0004551,GO:0005575,GO:0005622,GO:0005623,GO:0005737,GO:0006139,GO:0006725,GO:0006753,GO:0006793,GO:0006796,GO:0006807,GO:0008150,GO:0008152,GO:0008893,GO:0009507,GO:0009536,GO:0009987,GO:0016462,GO:0016787,GO:0016788,GO:0016794,GO:0016817,GO:0016818,GO:0019637,GO:0034432,GO:0034641,GO:0042578,GO:0043226,GO:0043227,GO:0043229,GO:0043231,GO:0044237,GO:0044238,GO:0044281,GO:…	-	NUDIX
MSTRG.17350.5	G	Belongs to the Nudix hydrolase family	-	GO:0003674,GO:0003824,GO:0004551,GO:0005575,GO:0005622,GO:0005623,GO:0005737,GO:0006139,GO:0006725,GO:0006753,GO:0006793,GO:0006796,GO:0006807,GO:0008150,GO:0008152,GO:0008893,GO:0009507,GO:0009536,GO:0009987,GO:0016462,GO:0016787,GO:0016788,GO:0016794,GO:0016817,GO:0016818,GO:0019637,GO:0034432,GO:0034641,GO:0042578,GO:0043226,GO:0043227,GO:0043229,GO:0043231,GO:0044237,GO:0044238,GO:0044281,GO:…	-	NUDIX
MSTRG.17350.6	G	Belongs to the Nudix hydrolase family	-	GO:0003674,GO:0003824,GO:0004551,GO:0005575,GO:0005622,GO:0005623,GO:0005737,GO:0006139,GO:0006725,GO:0006753,GO:0006793,GO:0006796,GO:0006807,GO:0008150,GO:0008152,GO:0008893,GO:0009507,GO:0009536,GO:0009987,GO:0016462,GO:0016787,GO:0016788,GO:0016794,GO:0016817,GO:0016818,GO:0019637,GO:0034432,GO:0034641,GO:0042578,GO:0043226,GO:0043227,GO:0043229,GO:0043231,GO:0044237,GO:0044238,GO:0044281,GO:…	-	NUDIX
MSTRG.17354.3	D	FtsZ family, C-terminal domain	-	GO:0000166,GO:0001882,GO:0001883,GO:0003674,GO:0003824,GO:0003924,GO:0005488,GO:0005515,GO:0005525,GO:0005575,GO:0005622,GO:0005623,GO:0005737,GO:0006996,GO:0008150,GO:0009507,GO:0009532,GO:0009534,GO:0009536,GO:0009570,GO:0009579,GO:0009657,GO:0009658,GO:0009987,GO:0010020,GO:0016020,GO:0016043,GO:0016462,GO:0016787,GO:0016817,GO:0016818,GO:0017076,GO:0017111,GO:0019001,GO:0031976,GO:0031984,GO:…	ko:K03531	FtsZ_C,Tubulin
MSTRG.17383.1	T	belongs to the protein kinase superfamily	SAPK5	GO:0003674,GO:0003824,GO:0004672,GO:0004674,GO:0005488,GO:0005543,GO:0005575,GO:0005622,GO:0005623,GO:0005634,GO:0005737,GO:0005829,GO:0006464,GO:0006468,GO:0006793,GO:0006796,GO:0006807,GO:0006950,GO:0006952,GO:0006970,GO:0007154,GO:0007165,GO:0007275,GO:0008150,GO:0008152,GO:0008289,GO:0009605,GO:0009607,GO:0009617,GO:0009628,GO:0009651,GO:0009791,GO:0009987,GO:0016301,GO:0016310,GO:0016740,GO:…	ko:K14498	Pkinase
MSTRG.17383.1	D	Lissencephaly type-1-like homology motif	-	GO:0000003,GO:0003006,GO:0005575,GO:0005622,GO:0005623,GO:0005634,GO:0007275,GO:0008150,GO:0009790,GO:0009791,GO:0009793,GO:0009908,GO:0010154,GO:0022414,GO:0032501,GO:0032502,GO:0043226,GO:0043227,GO:0043229,GO:0043231,GO:0044424,GO:0044464,GO:0048316,GO:0048366,GO:0048367,GO:0048608,GO:0048731,GO:0048827,GO:0048856,GO:0061458,GO:0090567,GO:0099402	ko:K11789	LisH
MSTRG.17400.11	S	TPL-binding domain in jasmonate signalling	-	GO:0000118,GO:0000122,GO:0000228,GO:0000785,GO:0000790,GO:0001085,GO:0001103,GO:0003674,GO:0003676,GO:0003677,GO:0003690,GO:0003824,GO:0004402,GO:0005488,GO:0005515,GO:0005575,GO:0005622,GO:0005623,GO:0005634,GO:0005654,GO:0005694,GO:0005737,GO:0005813,GO:0005815,GO:0005856,GO:0005911,GO:0006139,GO:0006259,GO:0006304,GO:0006305,GO:0006306,GO:0006325,GO:0006355,GO:0006357,GO:0006464,GO:0006473,GO:…	-	Jas,PHD
MSTRG.17401.1	S	Protein of unknown function (DUF3727)	-	-	-	DUF3727
MSTRG.17409.5	S	Prenylcysteine lyase	-	GO:0000096,GO:0000098,GO:0001101,GO:0001735,GO:0003674,GO:0003824,GO:0005575,GO:0005622,GO:0005623,GO:0005737,GO:0005773,GO:0005774,GO:0006082,GO:0006508,GO:0006520,GO:0006575,GO:0006629,GO:0006644,GO:0006720,GO:0006721,GO:0006790,GO:0006793,GO:0006796,GO:0006807,GO:0007154,GO:0007165,GO:0008150,GO:0008152,GO:0009056,GO:0009057,GO:0009063,GO:0009719,GO:0009725,GO:0009737,GO:0009738,GO:0009755,GO:…	ko:K05906	NAD_binding_8,Prenylcys_lyase
MSTRG.17412.5	Q	ABC-2 type transporter	-	GO:0003674,GO:0003824,GO:0005215,GO:0005575,GO:0005623,GO:0005886,GO:0006810,GO:0008150,GO:0015399,GO:0015405,GO:0016020,GO:0016021,GO:0016462,GO:0016787,GO:0016817,GO:0016818,GO:0016887,GO:0017111,GO:0022804,GO:0022857,GO:0031224,GO:0042623,GO:0042626,GO:0043492,GO:0044425,GO:0044464,GO:0051179,GO:0051234,GO:0055085,GO:0071944	ko:K05681	ABC2_membrane,ABC_tran
MSTRG.17412.5	U	Rab subfamily of small GTPases	-	GO:0005575,GO:0005622,GO:0005623,GO:0005737,GO:0005794,GO:0005886,GO:0012505,GO:0016020,GO:0043226,GO:0043227,GO:0043229,GO:0043231,GO:0044424,GO:0044444,GO:0044464,GO:0071944	ko:K07910,ko:K17506	Ras
MSTRG.17424.1	U	Exo70 exocyst complex subunit	-	GO:0006810,GO:0006887,GO:0008150,GO:0009987,GO:0016192,GO:0032940,GO:0046903,GO:0051179,GO:0051234	ko:K07195	Exo70
MSTRG.17424.2	U	Exo70 exocyst complex subunit	-	GO:0006810,GO:0006887,GO:0008150,GO:0009987,GO:0016192,GO:0032940,GO:0046903,GO:0051179,GO:0051234	ko:K07195	Exo70
MSTRG.17440.1	S	PPR repeat	-	GO:0003674,GO:0003676,GO:0003723,GO:0003824,GO:0004518,GO:0004519,GO:0005488,GO:0005575,GO:0005622,GO:0005623,GO:0006139,GO:0006725,GO:0006807,GO:0008150,GO:0008152,GO:0009451,GO:0009987,GO:0016070,GO:0016787,GO:0016788,GO:0034641,GO:0043170,GO:0043226,GO:0043227,GO:0043229,GO:0043231,GO:0043412,GO:0044237,GO:0044238,GO:0044424,GO:0044464,GO:0046483,GO:0071704,GO:0090304,GO:0090305,GO:0097159,GO:…	-	PPR,PPR_2
MSTRG.17445.3	T	cellular process	BSK3	GO:0003674,GO:0003824,GO:0004672,GO:0004674,GO:0004675,GO:0004888,GO:0005575,GO:0005623,GO:0005886,GO:0005911,GO:0006464,GO:0006468,GO:0006793,GO:0006796,GO:0006807,GO:0007154,GO:0007165,GO:0007166,GO:0007167,GO:0007178,GO:0008150,GO:0008152,GO:0009506,GO:0009719,GO:0009725,GO:0009741,GO:0009742,GO:0009755,GO:0009966,GO:0009967,GO:0009987,GO:0010033,GO:0010646,GO:0010647,GO:0014070,GO:0016020,GO:…	ko:K14500	Pkinase_Tyr
MSTRG.17445.4	T	cellular process	BSK3	GO:0003674,GO:0003824,GO:0004672,GO:0004674,GO:0004675,GO:0004888,GO:0005575,GO:0005623,GO:0005886,GO:0005911,GO:0006464,GO:0006468,GO:0006793,GO:0006796,GO:0006807,GO:0007154,GO:0007165,GO:0007166,GO:0007167,GO:0007178,GO:0008150,GO:0008152,GO:0009506,GO:0009719,GO:0009725,GO:0009741,GO:0009742,GO:0009755,GO:0009966,GO:0009967,GO:0009987,GO:0010033,GO:0010646,GO:0010647,GO:0014070,GO:0016020,GO:…	ko:K14500	Pkinase_Tyr
MSTRG.17446.3	T	cellular process	BSK3	GO:0003674,GO:0003824,GO:0004672,GO:0004674,GO:0004675,GO:0004888,GO:0005575,GO:0005623,GO:0005886,GO:0005911,GO:0006464,GO:0006468,GO:0006793,GO:0006796,GO:0006807,GO:0007154,GO:0007165,GO:0007166,GO:0007167,GO:0007178,GO:0008150,GO:0008152,GO:0009506,GO:0009719,GO:0009725,GO:0009741,GO:0009742,GO:0009755,GO:0009966,GO:0009967,GO:0009987,GO:0010033,GO:0010646,GO:0010647,GO:0014070,GO:0016020,GO:…	ko:K14500	Pkinase_Tyr
MSTRG.17448.1	T	Belongs to the protein kinase superfamily	-	-	ko:K04733	GUB_WAK_bind,Pkinase,Pkinase_Tyr
MSTRG.17452.1	S	Plant phosphoribosyltransferase C-terminal	-	GO:0001505,GO:0003674,GO:0005488,GO:0005509,GO:0005575,GO:0005622,GO:0005623,GO:0005737,GO:0005768,GO:0005783,GO:0005789,GO:0007154,GO:0007165,GO:0008021,GO:0008150,GO:0009987,GO:0010646,GO:0012505,GO:0012506,GO:0016020,GO:0016021,GO:0019722,GO:0019932,GO:0023051,GO:0023052,GO:0030100,GO:0030133,GO:0030334,GO:0030336,GO:0030658,GO:0030659,GO:0030672,GO:0031090,GO:0031224,GO:0031410,GO:0031982,GO:…	-	C2,PRT_C
MSTRG.17452.2	S	Plant phosphoribosyltransferase C-terminal	-	GO:0001505,GO:0003674,GO:0005488,GO:0005509,GO:0005575,GO:0005622,GO:0005623,GO:0005737,GO:0005768,GO:0005783,GO:0005789,GO:0007154,GO:0007165,GO:0008021,GO:0008150,GO:0009987,GO:0010646,GO:0012505,GO:0012506,GO:0016020,GO:0016021,GO:0019722,GO:0019932,GO:0023051,GO:0023052,GO:0030100,GO:0030133,GO:0030334,GO:0030336,GO:0030658,GO:0030659,GO:0030672,GO:0031090,GO:0031224,GO:0031410,GO:0031982,GO:…	-	C2,PRT_C
MSTRG.17454.1	T	LRR receptor-like serine threonine-protein kinase	-	-	-	LRRNT_2,LRR_8,Pkinase_Tyr
MSTRG.17461.5	I	Involved in the synthesis of the GDP-mannose and dolichol-phosphate-mannose required for a number of critical mannosyl transfer reactions	PMM	GO:0003674,GO:0003824,GO:0004615,GO:0005575,GO:0005622,GO:0005623,GO:0005737,GO:0005829,GO:0005975,GO:0005996,GO:0006013,GO:0006082,GO:0006464,GO:0006486,GO:0006487,GO:0006605,GO:0006732,GO:0006766,GO:0006767,GO:0006807,GO:0006810,GO:0006886,GO:0006950,GO:0006970,GO:0008104,GO:0008150,GO:0008152,GO:0009058,GO:0009059,GO:0009100,GO:0009101,GO:0009108,GO:0009110,GO:0009628,GO:0009651,GO:0009987,GO:…	ko:K17497	PMM
MSTRG.17472.1	I	Acyl-CoA-binding domain-containing protein	-	-	-	ACBP,Ank_2,Ank_4,Ank_5
MSTRG.17482.1	I	Belongs to the CTL (choline transporter-like) family	-	GO:0000003,GO:0000139,GO:0000325,GO:0001558,GO:0003002,GO:0003006,GO:0003674,GO:0005215,GO:0005326,GO:0005575,GO:0005618,GO:0005622,GO:0005623,GO:0005737,GO:0005768,GO:0005769,GO:0005773,GO:0005774,GO:0005794,GO:0005802,GO:0005886,GO:0005911,GO:0006810,GO:0006811,GO:0006812,GO:0006836,GO:0007275,GO:0007389,GO:0008104,GO:0008150,GO:0008324,GO:0008519,GO:0009505,GO:0009506,GO:0009524,GO:0009551,GO:…	ko:K15377	Choline_transpo
MSTRG.17483.10	L	ATPase domain of DNA mismatch repair MUTS family	-	GO:0003674,GO:0003676,GO:0003677,GO:0003684,GO:0003690,GO:0003824,GO:0005488,GO:0005575,GO:0005622,GO:0005623,GO:0006139,GO:0006259,GO:0006281,GO:0006298,GO:0006725,GO:0006807,GO:0006950,GO:0006974,GO:0008094,GO:0008150,GO:0008152,GO:0009987,GO:0016462,GO:0016787,GO:0016817,GO:0016818,GO:0016887,GO:0017111,GO:0030983,GO:0032300,GO:0032991,GO:0033554,GO:0034641,GO:0042623,GO:0043170,GO:0044237,GO:…	ko:K07456	MutS_V,Smr
MSTRG.17485.7	W	Bystin	-	-	ko:K14797	Bystin
MSTRG.17486.34	K	Component of the core-TFIIH basal transcription factor involved in nucleotide excision repair (NER) of DNA	-	GO:0000428,GO:0000438,GO:0000439,GO:0003674,GO:0003676,GO:0003677,GO:0003690,GO:0003700,GO:0005488,GO:0005575,GO:0005622,GO:0005623,GO:0005634,GO:0005654,GO:0005667,GO:0005675,GO:0006139,GO:0006259,GO:0006281,GO:0006289,GO:0006351,GO:0006355,GO:0006357,GO:0006366,GO:0006464,GO:0006468,GO:0006725,GO:0006793,GO:0006796,GO:0006807,GO:0006950,GO:0006974,GO:0008150,GO:0008152,GO:0009058,GO:0009059,GO:…	ko:K03144	Tfb2
MSTRG.175.1	Q	Belongs to the short-chain dehydrogenases reductases (SDR) family	-	-	ko:K11153	adh_short
MSTRG.17500.1	U	Belongs to the major facilitator superfamily. Sugar transporter (TC 2.A.1.1) family	-	-	-	Sugar_tr
MSTRG.17504.1	B	Dof domain, zinc finger	-	-	-	zf-Dof
MSTRG.17507.10	J	Elongation factor Tu C-terminal domain	-	GO:0000166,GO:0000288,GO:0000291,GO:0000956,GO:0001882,GO:0001883,GO:0003674,GO:0003824,GO:0003924,GO:0005488,GO:0005525,GO:0005575,GO:0005622,GO:0005623,GO:0005737,GO:0005829,GO:0006139,GO:0006401,GO:0006402,GO:0006412,GO:0006518,GO:0006725,GO:0006807,GO:0007154,GO:0007165,GO:0008150,GO:0008152,GO:0009056,GO:0009057,GO:0009058,GO:0009059,GO:0009892,GO:0009987,GO:0010467,GO:0010468,GO:0010605,GO:…	ko:K14416	GTP_EFTU,GTP_EFTU_D2,GTP_EFTU_D3
MSTRG.17507.11	J	Elongation factor Tu C-terminal domain	-	GO:0000166,GO:0000288,GO:0000291,GO:0000956,GO:0001882,GO:0001883,GO:0003674,GO:0003824,GO:0003924,GO:0005488,GO:0005525,GO:0005575,GO:0005622,GO:0005623,GO:0005737,GO:0005829,GO:0006139,GO:0006401,GO:0006402,GO:0006412,GO:0006518,GO:0006725,GO:0006807,GO:0007154,GO:0007165,GO:0008150,GO:0008152,GO:0009056,GO:0009057,GO:0009058,GO:0009059,GO:0009892,GO:0009987,GO:0010467,GO:0010468,GO:0010605,GO:…	ko:K14416	GTP_EFTU,GTP_EFTU_D2,GTP_EFTU_D3
MSTRG.17512.5	G	Belongs to the pyruvate kinase family	-	GO:0003674,GO:0003824,GO:0004743,GO:0005575,GO:0005622,GO:0005623,GO:0005737,GO:0005975,GO:0006082,GO:0006090,GO:0006091,GO:0006096,GO:0006139,GO:0006163,GO:0006164,GO:0006165,GO:0006725,GO:0006732,GO:0006733,GO:0006753,GO:0006754,GO:0006757,GO:0006793,GO:0006796,GO:0006807,GO:0008150,GO:0008152,GO:0009056,GO:0009058,GO:0009108,GO:0009117,GO:0009123,GO:0009124,GO:0009126,GO:0009127,GO:0009132,GO:…	ko:K00873	PK,PK_C
MSTRG.17530.1	O	negative regulation of inclusion body assembly	-	GO:0003674,GO:0005488,GO:0005515,GO:0005575,GO:0005622,GO:0005623,GO:0005634,GO:0005737,GO:0005739,GO:0006457,GO:0008150,GO:0009987,GO:0030424,GO:0030425,GO:0030544,GO:0031072,GO:0036477,GO:0042995,GO:0043005,GO:0043226,GO:0043227,GO:0043229,GO:0043231,GO:0044087,GO:0044424,GO:0044444,GO:0044463,GO:0044464,GO:0044877,GO:0048519,GO:0048523,GO:0050789,GO:0050794,GO:0051087,GO:0051128,GO:0051129,GO:…	ko:K17592	zf-C3HC4_3
MSTRG.17530.6	O	negative regulation of inclusion body assembly	-	GO:0003674,GO:0005488,GO:0005515,GO:0005575,GO:0005622,GO:0005623,GO:0005634,GO:0005737,GO:0005739,GO:0006457,GO:0008150,GO:0009987,GO:0030424,GO:0030425,GO:0030544,GO:0031072,GO:0036477,GO:0042995,GO:0043005,GO:0043226,GO:0043227,GO:0043229,GO:0043231,GO:0044087,GO:0044424,GO:0044444,GO:0044463,GO:0044464,GO:0044877,GO:0048519,GO:0048523,GO:0050789,GO:0050794,GO:0051087,GO:0051128,GO:0051129,GO:…	ko:K17592	zf-C3HC4_3
MSTRG.17534.1	S	Component of the cytosolic iron-sulfur (Fe-S) protein assembly (CIA) machinery. Required for the maturation of extramitochondrial Fe-S proteins. Part of an electron transfer chain functioning in an early step of cytosolic Fe-S biogenesis. Electrons are transferred to the Fe-S cluster from NADPH via a FAD- and FMN-containing diflavin oxidoreductase. Has anti- apoptotic effects in the cell	-	GO:0005575,GO:0005622,GO:0005623,GO:0005737,GO:0006790,GO:0008150,GO:0008152,GO:0009987,GO:0016043,GO:0016226,GO:0022607,GO:0031163,GO:0044085,GO:0044237,GO:0044424,GO:0044464,GO:0051186,GO:0071840	-	CIAPIN1,Methyltransf_11
MSTRG.17534.5	S	Component of the cytosolic iron-sulfur (Fe-S) protein assembly (CIA) machinery. Required for the maturation of extramitochondrial Fe-S proteins. Part of an electron transfer chain functioning in an early step of cytosolic Fe-S biogenesis. Electrons are transferred to the Fe-S cluster from NADPH via a FAD- and FMN-containing diflavin oxidoreductase. Has anti- apoptotic effects in the cell	-	GO:0005575,GO:0005622,GO:0005623,GO:0005737,GO:0006790,GO:0008150,GO:0008152,GO:0009987,GO:0016043,GO:0016226,GO:0022607,GO:0031163,GO:0044085,GO:0044237,GO:0044424,GO:0044464,GO:0051186,GO:0071840	-	CIAPIN1,Methyltransf_11
MSTRG.17534.7	S	Component of the cytosolic iron-sulfur (Fe-S) protein assembly (CIA) machinery. Required for the maturation of extramitochondrial Fe-S proteins. Part of an electron transfer chain functioning in an early step of cytosolic Fe-S biogenesis. Electrons are transferred to the Fe-S cluster from NADPH via a FAD- and FMN-containing diflavin oxidoreductase. Has anti- apoptotic effects in the cell	-	GO:0005575,GO:0005622,GO:0005623,GO:0005737,GO:0006790,GO:0008150,GO:0008152,GO:0009987,GO:0016043,GO:0016226,GO:0022607,GO:0031163,GO:0044085,GO:0044237,GO:0044424,GO:0044464,GO:0051186,GO:0071840	-	CIAPIN1,Methyltransf_11
MSTRG.17555.4	S	Plant organelle RNA recognition domain	-	-	-	PORR
MSTRG.17564.14	K	Auxin response factors (ARFs) are transcriptional factors that bind specifically to the DNA sequence 5'-TGTCTC-3' found in the auxin-responsive promoter elements (AuxREs)	ARF8	GO:0000003,GO:0003006,GO:0003674,GO:0003676,GO:0003677,GO:0003700,GO:0005488,GO:0005575,GO:0005622,GO:0005623,GO:0005634,GO:0006355,GO:0007275,GO:0008150,GO:0009719,GO:0009725,GO:0009733,GO:0009791,GO:0009889,GO:0009908,GO:0010033,GO:0010468,GO:0010556,GO:0019219,GO:0019222,GO:0022414,GO:0031323,GO:0031326,GO:0032501,GO:0032502,GO:0042221,GO:0043226,GO:0043227,GO:0043229,GO:0043231,GO:0043565,GO:…	-	AUX_IAA,Auxin_resp,B3
MSTRG.17574.1	L	Reverse transcriptase (RNA-dependent DNA polymerase)	-	-	-	RVT_2
MSTRG.17583.2	OT	OTU-like cysteine protease	-	-	ko:K13717	OTU,SEC-C
MSTRG.17608.13	S	LRR-repeat protein	-	-	-	F-box,FBD
MSTRG.17610.2	S	LRR-repeat protein	-	-	-	F-box,FBD
MSTRG.17610.27	S	LRR-repeat protein	-	-	-	F-box,FBD
MSTRG.17610.29	S	LRR-repeat protein	-	-	-	F-box,FBD
MSTRG.17610.3	S	LRR-repeat protein	-	-	-	F-box,FBD
MSTRG.17610.31	S	LRR-repeat protein	-	-	-	F-box,FBD
MSTRG.17610.33	S	LRR-repeat protein	-	-	-	F-box,FBD
MSTRG.17610.34	S	LRR-repeat protein	-	-	-	F-box,FBD
MSTRG.17610.40	S	LRR-repeat protein	-	-	-	F-box,FBD
MSTRG.17610.7	S	LRR-repeat protein	-	-	-	F-box,FBD
MSTRG.17622.1	J	Belongs to the class-I aminoacyl-tRNA synthetase family	LARS	GO:0000323,GO:0001101,GO:0003674,GO:0003824,GO:0004812,GO:0004819,GO:0004823,GO:0004832,GO:0005096,GO:0005575,GO:0005622,GO:0005623,GO:0005634,GO:0005654,GO:0005737,GO:0005764,GO:0005773,GO:0005783,GO:0005829,GO:0005911,GO:0006082,GO:0006139,GO:0006399,GO:0006412,GO:0006418,GO:0006425,GO:0006429,GO:0006438,GO:0006518,GO:0006520,GO:0006605,GO:0006622,GO:0006623,GO:0006725,GO:0006807,GO:0006810,GO:…	ko:K01869	Anticodon_1,tRNA-synt_1
MSTRG.17622.2	J	Belongs to the class-I aminoacyl-tRNA synthetase family	LARS	GO:0000323,GO:0001101,GO:0003674,GO:0003824,GO:0004812,GO:0004819,GO:0004823,GO:0004832,GO:0005096,GO:0005575,GO:0005622,GO:0005623,GO:0005634,GO:0005654,GO:0005737,GO:0005764,GO:0005773,GO:0005783,GO:0005829,GO:0005911,GO:0006082,GO:0006139,GO:0006399,GO:0006412,GO:0006418,GO:0006425,GO:0006429,GO:0006438,GO:0006518,GO:0006520,GO:0006605,GO:0006622,GO:0006623,GO:0006725,GO:0006807,GO:0006810,GO:…	ko:K01869	Anticodon_1,tRNA-synt_1
MSTRG.17623.1	K	MYB-CC type transfactor, LHEQLE motif	-	GO:0003674,GO:0003700,GO:0005575,GO:0005622,GO:0005623,GO:0005634,GO:0006355,GO:0008150,GO:0009888,GO:0009889,GO:0009891,GO:0009893,GO:0010087,GO:0010088,GO:0010089,GO:0010468,GO:0010556,GO:0010557,GO:0010604,GO:0010628,GO:0019219,GO:0019222,GO:0031323,GO:0031325,GO:0031326,GO:0031328,GO:0032502,GO:0043226,GO:0043227,GO:0043229,GO:0043231,GO:0044424,GO:0044464,GO:0045893,GO:0045935,GO:0048518,GO:…	-	Myb_CC_LHEQLE,Myb_DNA-binding
MSTRG.17628.7	G	Glycosyl hydrolases family 32	-	-	ko:K01193	Glyco_hydro_32C,Glyco_hydro_32N
MSTRG.17628.8	G	Glycosyl hydrolases family 32	-	-	ko:K01193	Glyco_hydro_32C,Glyco_hydro_32N
MSTRG.17630.2	G	Belongs to the glycosyl hydrolase 32 family	-	-	ko:K01193	Glyco_hydro_32C,Glyco_hydro_32N
MSTRG.17630.3	G	Belongs to the glycosyl hydrolase 32 family	-	-	ko:K01193	Glyco_hydro_32C,Glyco_hydro_32N
MSTRG.17630.4	G	Belongs to the glycosyl hydrolase 32 family	-	-	ko:K01193	Glyco_hydro_32C,Glyco_hydro_32N
MSTRG.17630.5	G	Belongs to the glycosyl hydrolase 32 family	-	-	ko:K01193	Glyco_hydro_32C,Glyco_hydro_32N
MSTRG.17630.6	G	Belongs to the glycosyl hydrolase 32 family	-	-	ko:K01193	Glyco_hydro_32C,Glyco_hydro_32N
MSTRG.17630.7	G	Belongs to the glycosyl hydrolase 32 family	-	-	ko:K01193	Glyco_hydro_32C,Glyco_hydro_32N
MSTRG.17641.1	S	domain in TBC and LysM domain containing proteins	-	-	-	TLD
MSTRG.17645.1	S	IQ-domain	-	GO:0001101,GO:0005575,GO:0005622,GO:0005623,GO:0005634,GO:0005737,GO:0005829,GO:0005856,GO:0005875,GO:0005886,GO:0008150,GO:0009507,GO:0009526,GO:0009536,GO:0009719,GO:0009725,GO:0009737,GO:0009941,GO:0010033,GO:0015630,GO:0016020,GO:0031967,GO:0031975,GO:0032991,GO:0033993,GO:0042221,GO:0043226,GO:0043227,GO:0043228,GO:0043229,GO:0043231,GO:0043232,GO:0044422,GO:0044424,GO:0044430,GO:0044434,GO:…	-	DUF4005,IQ
MSTRG.17645.2	S	IQ-domain	-	GO:0001101,GO:0005575,GO:0005622,GO:0005623,GO:0005634,GO:0005737,GO:0005829,GO:0005856,GO:0005875,GO:0005886,GO:0008150,GO:0009507,GO:0009526,GO:0009536,GO:0009719,GO:0009725,GO:0009737,GO:0009941,GO:0010033,GO:0015630,GO:0016020,GO:0031967,GO:0031975,GO:0032991,GO:0033993,GO:0042221,GO:0043226,GO:0043227,GO:0043228,GO:0043229,GO:0043231,GO:0043232,GO:0044422,GO:0044424,GO:0044430,GO:0044434,GO:…	-	DUF4005,IQ
MSTRG.17645.3	S	IQ-domain	-	GO:0001101,GO:0005575,GO:0005622,GO:0005623,GO:0005634,GO:0005737,GO:0005829,GO:0005856,GO:0005875,GO:0005886,GO:0008150,GO:0009507,GO:0009526,GO:0009536,GO:0009719,GO:0009725,GO:0009737,GO:0009941,GO:0010033,GO:0015630,GO:0016020,GO:0031967,GO:0031975,GO:0032991,GO:0033993,GO:0042221,GO:0043226,GO:0043227,GO:0043228,GO:0043229,GO:0043231,GO:0043232,GO:0044422,GO:0044424,GO:0044430,GO:0044434,GO:…	-	DUF4005,IQ
MSTRG.17652.2	O	26S proteasome non-ATPase regulatory subunit 7	-	GO:0000003,GO:0000502,GO:0003006,GO:0005575,GO:0005622,GO:0005623,GO:0005634,GO:0006508,GO:0006511,GO:0006807,GO:0007275,GO:0008150,GO:0008152,GO:0009056,GO:0009057,GO:0009790,GO:0009791,GO:0009793,GO:0009987,GO:0010154,GO:0010498,GO:0019538,GO:0019941,GO:0022414,GO:0030163,GO:0032501,GO:0032502,GO:0032991,GO:0043161,GO:0043170,GO:0043226,GO:0043227,GO:0043229,GO:0043231,GO:0043632,GO:0044237,GO:…	ko:K03038	JAB,MitMem_reg
MSTRG.17656.1	S	Arginine/serine-rich protein PNISR	-	-	ko:K20892	PNISR
MSTRG.17656.2	S	Arginine/serine-rich protein PNISR	-	-	ko:K20892	PNISR
MSTRG.17656.5	S	Arginine/serine-rich protein PNISR	-	-	ko:K20892	PNISR
MSTRG.17656.6	S	Arginine/serine-rich protein PNISR	-	-	ko:K20892	PNISR
MSTRG.17667.2	T	Phosphorylates Ins(1,3,4,5,6)P5 at position 2 to form Ins(1,2,3,4,5,6)P6 (InsP6 or phytate)	IPK1	GO:0002252,GO:0002376,GO:0003674,GO:0003824,GO:0005575,GO:0005622,GO:0005623,GO:0005634,GO:0005737,GO:0005975,GO:0006020,GO:0006066,GO:0006793,GO:0006796,GO:0006873,GO:0006950,GO:0006952,GO:0007275,GO:0008150,GO:0008152,GO:0009058,GO:0009605,GO:0009607,GO:0009615,GO:0009617,GO:0009620,GO:0009791,GO:0009987,GO:0010264,GO:0016301,GO:0016310,GO:0016740,GO:0016772,GO:0016773,GO:0017144,GO:0019637,GO:…	ko:K10572	HMA,Ins_P5_2-kin
MSTRG.17671.2	T	serine threonine-protein kinase	-	-	-	Pkinase
MSTRG.17671.3	T	serine threonine-protein kinase	-	-	-	-
MSTRG.17671.3	T	serine threonine-protein kinase	-	-	-	Pkinase
MSTRG.17673.1	S	Reversibly glycosylated polypeptide	-	GO:0003674,GO:0003824,GO:0005575,GO:0005622,GO:0005623,GO:0005737,GO:0005794,GO:0005829,GO:0005911,GO:0006139,GO:0006725,GO:0006793,GO:0006807,GO:0006950,GO:0006970,GO:0008150,GO:0008152,GO:0009225,GO:0009506,GO:0009628,GO:0009651,GO:0009832,GO:0009987,GO:0012505,GO:0016853,GO:0016866,GO:0030054,GO:0033356,GO:0034641,GO:0042546,GO:0043226,GO:0043227,GO:0043229,GO:0043231,GO:0044085,GO:0044237,GO:…	ko:K13379	RGP
MSTRG.17673.2	S	Reversibly glycosylated polypeptide	-	GO:0003674,GO:0003824,GO:0005575,GO:0005622,GO:0005623,GO:0005737,GO:0005794,GO:0005829,GO:0005911,GO:0006139,GO:0006725,GO:0006793,GO:0006807,GO:0006950,GO:0006970,GO:0008150,GO:0008152,GO:0009225,GO:0009506,GO:0009628,GO:0009651,GO:0009832,GO:0009987,GO:0012505,GO:0016853,GO:0016866,GO:0030054,GO:0033356,GO:0034641,GO:0042546,GO:0043226,GO:0043227,GO:0043229,GO:0043231,GO:0044085,GO:0044237,GO:…	ko:K13379	RGP
MSTRG.17673.2	-	-	-	-	-	-
MSTRG.17682.1	E	Transmembrane amino acid transporter protein	-	-	-	Aa_trans
MSTRG.17682.5	E	Transmembrane amino acid transporter protein	-	-	-	Aa_trans
MSTRG.17683.4	A	Adenosine-deaminase (editase) domain	-	GO:0003674,GO:0003676,GO:0003723,GO:0003824,GO:0004000,GO:0005488,GO:0006139,GO:0006396,GO:0006399,GO:0006725,GO:0006807,GO:0008033,GO:0008150,GO:0008152,GO:0008251,GO:0009987,GO:0010467,GO:0016070,GO:0016787,GO:0016810,GO:0016814,GO:0019239,GO:0034470,GO:0034641,GO:0034660,GO:0043170,GO:0044237,GO:0044238,GO:0046483,GO:0071704,GO:0090304,GO:0097159,GO:1901360,GO:1901363	ko:K15440	A_deamin
MSTRG.17690.7	T	Protein phosphatase 2C	-	GO:0003674,GO:0003824,GO:0004721,GO:0004722,GO:0005575,GO:0005576,GO:0005623,GO:0005886,GO:0006464,GO:0006470,GO:0006793,GO:0006796,GO:0006807,GO:0006950,GO:0006952,GO:0008150,GO:0008152,GO:0009605,GO:0009607,GO:0009617,GO:0009987,GO:0016020,GO:0016311,GO:0016787,GO:0016788,GO:0016791,GO:0019538,GO:0036211,GO:0042578,GO:0042742,GO:0043170,GO:0043207,GO:0043412,GO:0044237,GO:0044238,GO:0044260,GO:…	ko:K17506	PP2C
MSTRG.17700.4	O	ATPase family associated with various cellular activities (AAA)	-	GO:0003674,GO:0005575,GO:0005622,GO:0005623,GO:0005737,GO:0008047,GO:0008150,GO:0009507,GO:0009532,GO:0009536,GO:0009570,GO:0009579,GO:0030234,GO:0043085,GO:0043226,GO:0043227,GO:0043229,GO:0043231,GO:0044093,GO:0044422,GO:0044424,GO:0044434,GO:0044435,GO:0044444,GO:0044446,GO:0044464,GO:0046863,GO:0050790,GO:0065007,GO:0065009,GO:0098772	ko:K02960	AAA
MSTRG.17704.1	G	Belongs to the glucose-6-phosphate 1-epimerase family	-	-	ko:K01792	Aldose_epim
MSTRG.17710.1	P	export across plasma membrane	-	GO:0005575,GO:0005623,GO:0005886,GO:0016020,GO:0044464,GO:0071944	ko:K01535	Cation_ATPase_N,E1-E2_ATPase,Hydrolase
MSTRG.17710.11	P	export across plasma membrane	-	GO:0005575,GO:0005623,GO:0005886,GO:0016020,GO:0044464,GO:0071944	ko:K01535	Cation_ATPase_N,E1-E2_ATPase,Hydrolase
MSTRG.17710.12	P	export across plasma membrane	-	GO:0005575,GO:0005623,GO:0005886,GO:0016020,GO:0044464,GO:0071944	ko:K01535	Cation_ATPase_N,E1-E2_ATPase,Hydrolase
MSTRG.17710.4	P	export across plasma membrane	-	GO:0005575,GO:0005623,GO:0005886,GO:0016020,GO:0044464,GO:0071944	ko:K01535	Cation_ATPase_N,E1-E2_ATPase,Hydrolase
MSTRG.17710.6	P	export across plasma membrane	-	GO:0005575,GO:0005623,GO:0005886,GO:0016020,GO:0044464,GO:0071944	ko:K01535	Cation_ATPase_N,E1-E2_ATPase,Hydrolase
MSTRG.17728.5	P	belongs to the protein kinase superfamily	-	GO:0003674,GO:0003824,GO:0004672,GO:0004674,GO:0005488,GO:0005515,GO:0005516,GO:0005575,GO:0005623,GO:0005886,GO:0006464,GO:0006468,GO:0006793,GO:0006796,GO:0006807,GO:0008150,GO:0008152,GO:0009987,GO:0016020,GO:0016301,GO:0016310,GO:0016740,GO:0016772,GO:0016773,GO:0019538,GO:0036211,GO:0043170,GO:0043412,GO:0044237,GO:0044238,GO:0044260,GO:0044267,GO:0044464,GO:0071704,GO:0071944,GO:0140096,GO:…	ko:K04733	Pkinase,Pkinase_Tyr
MSTRG.17733.1	K	DNA-binding domain in plant proteins such as APETALA2 and EREBPs	-	GO:0003002,GO:0003674,GO:0003700,GO:0005575,GO:0005622,GO:0005623,GO:0005634,GO:0006355,GO:0007154,GO:0007165,GO:0007275,GO:0007389,GO:0008150,GO:0009653,GO:0009719,GO:0009725,GO:0009733,GO:0009734,GO:0009755,GO:0009791,GO:0009845,GO:0009889,GO:0009956,GO:0009987,GO:0010015,GO:0010033,GO:0010101,GO:0010102,GO:0010311,GO:0010468,GO:0010556,GO:0019219,GO:0019222,GO:0022622,GO:0023052,GO:0031323,GO:…	ko:K09285	AP2
MSTRG.17733.3	K	DNA-binding domain in plant proteins such as APETALA2 and EREBPs	-	GO:0003002,GO:0003674,GO:0003700,GO:0005575,GO:0005622,GO:0005623,GO:0005634,GO:0006355,GO:0007154,GO:0007165,GO:0007275,GO:0007389,GO:0008150,GO:0009653,GO:0009719,GO:0009725,GO:0009733,GO:0009734,GO:0009755,GO:0009791,GO:0009845,GO:0009889,GO:0009956,GO:0009987,GO:0010015,GO:0010033,GO:0010101,GO:0010102,GO:0010311,GO:0010468,GO:0010556,GO:0019219,GO:0019222,GO:0022622,GO:0023052,GO:0031323,GO:…	ko:K09285	AP2
MSTRG.17746.5	H	Catalyzes the formation of 6,7-dimethyl-8- ribityllumazine by condensation of 5-amino-6-(D- ribitylamino)uracil with 3,4-dihydroxy-2-butanone 4-phosphate. This is the penultimate step in the biosynthesis of riboflavin	-	GO:0005575,GO:0005622,GO:0005623,GO:0005737,GO:0009507,GO:0009532,GO:0009536,GO:0009570,GO:0043226,GO:0043227,GO:0043229,GO:0043231,GO:0044422,GO:0044424,GO:0044434,GO:0044435,GO:0044444,GO:0044446,GO:0044464	ko:K00794	Autophagy_act_C,DMRL_synthase
MSTRG.17747.1	S	Ribosomal protein-like protein	-	-	-	Plant_tran
MSTRG.17750.2	S	Golgin subfamily A member 5	-	GO:0000139,GO:0000301,GO:0005575,GO:0005622,GO:0005623,GO:0005737,GO:0005794,GO:0005795,GO:0006810,GO:0006891,GO:0006996,GO:0007030,GO:0008150,GO:0009987,GO:0010256,GO:0012505,GO:0016020,GO:0016043,GO:0016192,GO:0031090,GO:0031984,GO:0031985,GO:0043226,GO:0043227,GO:0043229,GO:0043231,GO:0044422,GO:0044424,GO:0044431,GO:0044444,GO:0044446,GO:0044464,GO:0048193,GO:0051179,GO:0051234,GO:0071840,GO:…	-	Golgin_A5
MSTRG.17758.1	Q	Belongs to the peroxidase family. Classical plant (class III) peroxidase subfamily	-	-	ko:K00430	peroxidase
MSTRG.1776.2	Z	Regulator of Vps4 activity in the MVB pathway	-	-	ko:K19476	Ist1
MSTRG.1776.4	Z	Regulator of Vps4 activity in the MVB pathway	-	-	ko:K19476	Ist1
MSTRG.17771.4	L	Small RNA degrading nuclease	-	GO:0003674,GO:0003824,GO:0004518,GO:0004527,GO:0005575,GO:0005622,GO:0005623,GO:0005634,GO:0005654,GO:0006139,GO:0006401,GO:0006725,GO:0006807,GO:0008150,GO:0008152,GO:0008408,GO:0009056,GO:0009057,GO:0009987,GO:0010586,GO:0010587,GO:0016070,GO:0016592,GO:0016787,GO:0016788,GO:0019439,GO:0031974,GO:0031981,GO:0032991,GO:0034641,GO:0034655,GO:0034660,GO:0034661,GO:0043170,GO:0043226,GO:0043227,GO:…	ko:K14570	RNase_T,RRM_1
MSTRG.17790.1	CG	UDP-Glycosyltransferase	-	-	-	UDPGT
MSTRG.17790.2	CG	UDP-Glycosyltransferase	-	-	-	UDPGT
MSTRG.17799.1	S	Polysaccharide biosynthesis	-	GO:0000271,GO:0005575,GO:0005622,GO:0005623,GO:0005737,GO:0005794,GO:0005975,GO:0005976,GO:0008150,GO:0008152,GO:0009058,GO:0009059,GO:0009832,GO:0009834,GO:0009987,GO:0010383,GO:0010410,GO:0012505,GO:0016051,GO:0033692,GO:0034637,GO:0034645,GO:0042546,GO:0043170,GO:0043226,GO:0043227,GO:0043229,GO:0043231,GO:0044036,GO:0044038,GO:0044085,GO:0044237,GO:0044238,GO:0044249,GO:0044260,GO:0044262,GO:…	-	Polysacc_synt_4
MSTRG.17818.1	K	DNA-binding domain in plant proteins such as APETALA2 and EREBPs	AP2	GO:0000003,GO:0003002,GO:0003006,GO:0003674,GO:0003700,GO:0005575,GO:0005622,GO:0005623,GO:0005634,GO:0006355,GO:0007275,GO:0007389,GO:0008150,GO:0009653,GO:0009791,GO:0009888,GO:0009889,GO:0009908,GO:0010073,GO:0010093,GO:0010154,GO:0010468,GO:0010556,GO:0019219,GO:0019222,GO:0022414,GO:0031323,GO:0031326,GO:0032501,GO:0032502,GO:0035670,GO:0043226,GO:0043227,GO:0043229,GO:0043231,GO:0044424,GO:…	ko:K09284	AP2
MSTRG.17822.1	O	Ring finger domain	-	GO:0000003,GO:0003006,GO:0003674,GO:0003824,GO:0004842,GO:0005488,GO:0005515,GO:0006464,GO:0006508,GO:0006511,GO:0006807,GO:0007275,GO:0008150,GO:0008152,GO:0008285,GO:0009056,GO:0009057,GO:0009791,GO:0009908,GO:0009987,GO:0010498,GO:0016567,GO:0016740,GO:0019538,GO:0019787,GO:0019899,GO:0019941,GO:0022414,GO:0030163,GO:0031624,GO:0032446,GO:0032501,GO:0032502,GO:0036211,GO:0040008,GO:0042127,GO:…	ko:K10635	zf-RING_2
MSTRG.17835.1	P	Chloride channel protein	-	GO:0003674,GO:0005215,GO:0005216,GO:0005244,GO:0005247,GO:0005253,GO:0005254,GO:0005575,GO:0006810,GO:0006811,GO:0006820,GO:0006821,GO:0008150,GO:0008308,GO:0008509,GO:0015075,GO:0015103,GO:0015108,GO:0015267,GO:0015318,GO:0015698,GO:0016020,GO:0022803,GO:0022832,GO:0022836,GO:0022838,GO:0022839,GO:0022857,GO:0034220,GO:0051179,GO:0051234,GO:0055085,GO:0098656,GO:0098660,GO:0098661,GO:1902476	ko:K05016	CBS,Voltage_CLC
MSTRG.17835.2	P	Chloride channel protein	-	GO:0003674,GO:0005215,GO:0005216,GO:0005244,GO:0005247,GO:0005253,GO:0005254,GO:0005575,GO:0006810,GO:0006811,GO:0006820,GO:0006821,GO:0008150,GO:0008308,GO:0008509,GO:0015075,GO:0015103,GO:0015108,GO:0015267,GO:0015318,GO:0015698,GO:0016020,GO:0022803,GO:0022832,GO:0022836,GO:0022838,GO:0022839,GO:0022857,GO:0034220,GO:0051179,GO:0051234,GO:0055085,GO:0098656,GO:0098660,GO:0098661,GO:1902476	ko:K05016	CBS,Voltage_CLC
MSTRG.17841.1	P	Cyclic nucleotide-monophosphate binding domain	-	GO:0003674,GO:0005215,GO:0005216,GO:0005217,GO:0005221,GO:0005223,GO:0005244,GO:0005249,GO:0005261,GO:0005262,GO:0005267,GO:0005575,GO:0005623,GO:0005886,GO:0005887,GO:0006810,GO:0006811,GO:0006812,GO:0006813,GO:0006816,GO:0008150,GO:0008324,GO:0009987,GO:0010035,GO:0010038,GO:0015075,GO:0015077,GO:0015079,GO:0015085,GO:0015267,GO:0015276,GO:0015318,GO:0015672,GO:0016020,GO:0016021,GO:0022803,GO:…	ko:K05391	Ion_trans,cNMP_binding
MSTRG.17841.2	P	Cyclic nucleotide-monophosphate binding domain	-	GO:0003674,GO:0005215,GO:0005216,GO:0005217,GO:0005221,GO:0005223,GO:0005244,GO:0005249,GO:0005261,GO:0005262,GO:0005267,GO:0005575,GO:0005623,GO:0005886,GO:0005887,GO:0006810,GO:0006811,GO:0006812,GO:0006813,GO:0006816,GO:0008150,GO:0008324,GO:0009987,GO:0010035,GO:0010038,GO:0015075,GO:0015077,GO:0015079,GO:0015085,GO:0015267,GO:0015276,GO:0015318,GO:0015672,GO:0016020,GO:0016021,GO:0022803,GO:…	ko:K05391	Ion_trans,cNMP_binding
MSTRG.17843.5	I	3-Oxoacyl-[acyl-carrier-protein (ACP)] synthase III	-	GO:0005575,GO:0005622,GO:0005623,GO:0005737,GO:0009507,GO:0009532,GO:0009536,GO:0009570,GO:0043226,GO:0043227,GO:0043229,GO:0043231,GO:0044422,GO:0044424,GO:0044434,GO:0044435,GO:0044444,GO:0044446,GO:0044464	ko:K00648	ACP_syn_III,ACP_syn_III_C
MSTRG.17844.7	J	Allows the formation of correctly charged Gln-tRNA(Gln) through the transamidation of misacylated Glu-tRNA(Gln) in chloroplasts and mitochondria. The reaction takes place in the presence of glutamine and ATP through an activated gamma-phospho- Glu-tRNA(Gln)	GATA	GO:0005575,GO:0005622,GO:0005623,GO:0005737,GO:0005739,GO:0009507,GO:0009532,GO:0009536,GO:0009570,GO:0043226,GO:0043227,GO:0043229,GO:0043231,GO:0044422,GO:0044424,GO:0044434,GO:0044435,GO:0044444,GO:0044446,GO:0044464	ko:K02433	Amidase
MSTRG.17845.1	C	ATP synthase subunit D	-	GO:0000325,GO:0005575,GO:0005622,GO:0005623,GO:0005737,GO:0005773,GO:0005774,GO:0005794,GO:0005886,GO:0012505,GO:0016020,GO:0031090,GO:0043226,GO:0043227,GO:0043229,GO:0043231,GO:0044422,GO:0044424,GO:0044437,GO:0044444,GO:0044446,GO:0044464,GO:0071944,GO:0098588,GO:0098805	ko:K02149	ATP-synt_D
MSTRG.17867.4	K	DNA-dependent RNA polymerase catalyzes the transcription of DNA into RNA using the four ribonucleoside triphosphates as substrates	-	GO:0000228,GO:0000418,GO:0000419,GO:0000428,GO:0000785,GO:0000790,GO:0000792,GO:0002682,GO:0003674,GO:0003824,GO:0003899,GO:0005575,GO:0005622,GO:0005623,GO:0005634,GO:0005654,GO:0005694,GO:0005720,GO:0005730,GO:0005736,GO:0006139,GO:0006259,GO:0006304,GO:0006305,GO:0006306,GO:0006396,GO:0006725,GO:0006807,GO:0006950,GO:0006952,GO:0008150,GO:0008152,GO:0009058,GO:0009059,GO:0009605,GO:0009607,GO:…	ko:K03010,ko:K16252	RNA_pol_Rpb2_1,RNA_pol_Rpb2_2,RNA_pol_Rpb2_3,RNA_pol_Rpb2_4,RNA_pol_Rpb2_5,RNA_pol_Rpb2_6,RNA_pol_Rpb2_7
MSTRG.17867.4	K	DNA-dependent RNA polymerase catalyzes the transcription of DNA into RNA using the four ribonucleoside triphosphates as substrates	-	-	ko:K16252	RNA_pol_Rpb2_1,RNA_pol_Rpb2_2,RNA_pol_Rpb2_3,RNA_pol_Rpb2_4,RNA_pol_Rpb2_5,RNA_pol_Rpb2_6,RNA_pol_Rpb2_7
MSTRG.1787.40	E	Belongs to the HisA HisF family	-	GO:0000105,GO:0005575,GO:0005622,GO:0005623,GO:0005737,GO:0006082,GO:0006520,GO:0006547,GO:0006725,GO:0006807,GO:0008150,GO:0008152,GO:0008652,GO:0009058,GO:0009507,GO:0009532,GO:0009536,GO:0009570,GO:0009987,GO:0016053,GO:0018130,GO:0019438,GO:0019752,GO:0034641,GO:0043226,GO:0043227,GO:0043229,GO:0043231,GO:0043436,GO:0044237,GO:0044238,GO:0044249,GO:0044281,GO:0044283,GO:0044422,GO:0044424,GO:…	ko:K01663	GATase,His_biosynth
MSTRG.17874.5	S	ABC1 family	-	GO:0005575,GO:0005622,GO:0005623,GO:0005737,GO:0009507,GO:0009532,GO:0009536,GO:0009570,GO:0010287,GO:0043226,GO:0043227,GO:0043229,GO:0043231,GO:0044422,GO:0044424,GO:0044434,GO:0044435,GO:0044444,GO:0044446,GO:0044464	ko:K08869	ABC1
MSTRG.17880.1	G	FGGY carbohydrate kinase domain-containing protein	-	-	-	FGGY_C,FGGY_N
MSTRG.17880.3	G	FGGY carbohydrate kinase domain-containing protein	-	-	-	FGGY_C,FGGY_N
MSTRG.17880.4	G	FGGY carbohydrate kinase domain-containing protein	-	-	-	FGGY_C,FGGY_N
MSTRG.17887.1	K	Seed dormancy control	-	GO:0001101,GO:0002376,GO:0003674,GO:0003676,GO:0003677,GO:0003700,GO:0005488,GO:0005515,GO:0005516,GO:0005575,GO:0005622,GO:0005623,GO:0005634,GO:0006355,GO:0006950,GO:0006952,GO:0006955,GO:0007154,GO:0007165,GO:0008150,GO:0009605,GO:0009607,GO:0009617,GO:0009627,GO:0009719,GO:0009725,GO:0009751,GO:0009814,GO:0009862,GO:0009863,GO:0009889,GO:0009987,GO:0010033,GO:0010468,GO:0010556,GO:0014070,GO:…	ko:K14431	DOG1,bZIP_1,bZIP_2
MSTRG.17887.10	K	Seed dormancy control	-	GO:0001101,GO:0002376,GO:0003674,GO:0003676,GO:0003677,GO:0003700,GO:0005488,GO:0005515,GO:0005516,GO:0005575,GO:0005622,GO:0005623,GO:0005634,GO:0006355,GO:0006950,GO:0006952,GO:0006955,GO:0007154,GO:0007165,GO:0008150,GO:0009605,GO:0009607,GO:0009617,GO:0009627,GO:0009719,GO:0009725,GO:0009751,GO:0009814,GO:0009862,GO:0009863,GO:0009889,GO:0009987,GO:0010033,GO:0010468,GO:0010556,GO:0014070,GO:…	ko:K14431	DOG1,bZIP_1,bZIP_2
MSTRG.17893.1	S	Belongs to the MICOS complex subunit Mic60 family	-	-	ko:K17785	Mitofilin
MSTRG.17895.6	P	Methionine gamma-lyase	-	GO:0003674,GO:0003824,GO:0003962,GO:0004123,GO:0016740,GO:0016765,GO:0016829,GO:0016846	-	Met_gamma_lyase
MSTRG.17904.3	A	AAA domain	-	GO:0003674,GO:0005488,GO:0005515,GO:0005575,GO:0005622,GO:0005623,GO:0005634,GO:0005654,GO:0019899,GO:0031974,GO:0031981,GO:0043226,GO:0043227,GO:0043229,GO:0043231,GO:0043233,GO:0044422,GO:0044424,GO:0044428,GO:0044446,GO:0044464,GO:0070013	ko:K15047	AAA_33,SPRY
MSTRG.17921.12	J	component of the eukaryotic translation initiation factor 3 (eIF-3) complex, which is involved in protein synthesis of a specialized repertoire of mRNAs and, together with other initiation factors, stimulates binding of mRNA and methionyl-tRNAi to the 40S ribosome. The eIF-3 complex specifically targets and initiates translation of a subset of mRNAs involved in cell proliferation	-	GO:0003674,GO:0003676,GO:0003723,GO:0003729,GO:0005488,GO:0005515,GO:0005575,GO:0005622,GO:0005623,GO:0005634,GO:0005737,GO:0005829,GO:0005852,GO:0006412,GO:0006413,GO:0006518,GO:0006807,GO:0008150,GO:0008152,GO:0009058,GO:0009059,GO:0009987,GO:0010467,GO:0019538,GO:0031369,GO:0032991,GO:0034641,GO:0034645,GO:0043043,GO:0043170,GO:0043226,GO:0043227,GO:0043229,GO:0043231,GO:0043603,GO:0043604,GO:…	ko:K03252,ko:K08597	PCI,eIF-3c_N
MSTRG.17921.14	J	component of the eukaryotic translation initiation factor 3 (eIF-3) complex, which is involved in protein synthesis of a specialized repertoire of mRNAs and, together with other initiation factors, stimulates binding of mRNA and methionyl-tRNAi to the 40S ribosome. The eIF-3 complex specifically targets and initiates translation of a subset of mRNAs involved in cell proliferation	-	GO:0003674,GO:0003676,GO:0003723,GO:0003729,GO:0005488,GO:0005515,GO:0005575,GO:0005622,GO:0005623,GO:0005634,GO:0005737,GO:0005829,GO:0005852,GO:0006412,GO:0006413,GO:0006518,GO:0006807,GO:0008150,GO:0008152,GO:0009058,GO:0009059,GO:0009987,GO:0010467,GO:0019538,GO:0031369,GO:0032991,GO:0034641,GO:0034645,GO:0043043,GO:0043170,GO:0043226,GO:0043227,GO:0043229,GO:0043231,GO:0043603,GO:0043604,GO:…	ko:K03252,ko:K08597	PCI,eIF-3c_N
MSTRG.17921.17	J	component of the eukaryotic translation initiation factor 3 (eIF-3) complex, which is involved in protein synthesis of a specialized repertoire of mRNAs and, together with other initiation factors, stimulates binding of mRNA and methionyl-tRNAi to the 40S ribosome. The eIF-3 complex specifically targets and initiates translation of a subset of mRNAs involved in cell proliferation	-	GO:0003674,GO:0003676,GO:0003723,GO:0003729,GO:0005488,GO:0005515,GO:0005575,GO:0005622,GO:0005623,GO:0005634,GO:0005737,GO:0005829,GO:0005852,GO:0006412,GO:0006413,GO:0006518,GO:0006807,GO:0008150,GO:0008152,GO:0009058,GO:0009059,GO:0009987,GO:0010467,GO:0019538,GO:0031369,GO:0032991,GO:0034641,GO:0034645,GO:0043043,GO:0043170,GO:0043226,GO:0043227,GO:0043229,GO:0043231,GO:0043603,GO:0043604,GO:…	ko:K03252,ko:K08597	PCI,eIF-3c_N
MSTRG.17921.22	J	component of the eukaryotic translation initiation factor 3 (eIF-3) complex, which is involved in protein synthesis of a specialized repertoire of mRNAs and, together with other initiation factors, stimulates binding of mRNA and methionyl-tRNAi to the 40S ribosome. The eIF-3 complex specifically targets and initiates translation of a subset of mRNAs involved in cell proliferation	-	GO:0003674,GO:0003676,GO:0003723,GO:0003729,GO:0005488,GO:0005515,GO:0005575,GO:0005622,GO:0005623,GO:0005634,GO:0005737,GO:0005829,GO:0005852,GO:0006412,GO:0006413,GO:0006518,GO:0006807,GO:0008150,GO:0008152,GO:0009058,GO:0009059,GO:0009987,GO:0010467,GO:0019538,GO:0031369,GO:0032991,GO:0034641,GO:0034645,GO:0043043,GO:0043170,GO:0043226,GO:0043227,GO:0043229,GO:0043231,GO:0043603,GO:0043604,GO:…	ko:K03252,ko:K08597	PCI,eIF-3c_N
MSTRG.17921.8	J	component of the eukaryotic translation initiation factor 3 (eIF-3) complex, which is involved in protein synthesis of a specialized repertoire of mRNAs and, together with other initiation factors, stimulates binding of mRNA and methionyl-tRNAi to the 40S ribosome. The eIF-3 complex specifically targets and initiates translation of a subset of mRNAs involved in cell proliferation	-	GO:0003674,GO:0003676,GO:0003723,GO:0003729,GO:0005488,GO:0005515,GO:0005575,GO:0005622,GO:0005623,GO:0005634,GO:0005737,GO:0005829,GO:0005852,GO:0006412,GO:0006413,GO:0006518,GO:0006807,GO:0008150,GO:0008152,GO:0009058,GO:0009059,GO:0009987,GO:0010467,GO:0019538,GO:0031369,GO:0032991,GO:0034641,GO:0034645,GO:0043043,GO:0043170,GO:0043226,GO:0043227,GO:0043229,GO:0043231,GO:0043603,GO:0043604,GO:…	ko:K03252,ko:K08597	PCI,eIF-3c_N
MSTRG.17922.1	T	Protein kinase domain	-	-	ko:K04733	Pkinase_Tyr
MSTRG.17922.4	T	Protein kinase domain	-	-	ko:K04733	Pkinase_Tyr
MSTRG.17925.3	T	Serine threonine-protein kinase	-	-	-	B_lectin,PAN_2,Pkinase,Pkinase_Tyr,S_locus_glycop
MSTRG.17925.4	T	Serine threonine-protein kinase	-	-	-	B_lectin,PAN_2,Pkinase,Pkinase_Tyr,S_locus_glycop
MSTRG.17925.5	T	Serine threonine-protein kinase	-	-	-	B_lectin,PAN_2,Pkinase,Pkinase_Tyr,S_locus_glycop
MSTRG.17925.6	T	Serine threonine-protein kinase	-	-	-	B_lectin,PAN_2,Pkinase,Pkinase_Tyr,S_locus_glycop
MSTRG.17925.7	T	Serine threonine-protein kinase	-	-	-	B_lectin,PAN_2,Pkinase,Pkinase_Tyr,S_locus_glycop
MSTRG.17927.1	T	Protein kinase domain	-	-	-	Pkinase_Tyr
MSTRG.17927.1	T	PAN-like domain	-	GO:0003674,GO:0003824,GO:0004672,GO:0004674,GO:0005488,GO:0005515,GO:0005516,GO:0005575,GO:0005623,GO:0005886,GO:0006464,GO:0006468,GO:0006793,GO:0006796,GO:0006807,GO:0008150,GO:0008152,GO:0009987,GO:0016020,GO:0016301,GO:0016310,GO:0016740,GO:0016772,GO:0016773,GO:0019538,GO:0036211,GO:0043170,GO:0043412,GO:0044237,GO:0044238,GO:0044260,GO:0044267,GO:0044464,GO:0071704,GO:0071944,GO:0140096,GO:…	ko:K04733	B_lectin,DUF3403,PAN_2,Pkinase,Pkinase_Tyr,S_locus_glycop
MSTRG.17927.3	T	PAN-like domain	-	GO:0003674,GO:0003824,GO:0004672,GO:0004674,GO:0005488,GO:0005515,GO:0005516,GO:0005575,GO:0005623,GO:0005886,GO:0006464,GO:0006468,GO:0006793,GO:0006796,GO:0006807,GO:0008150,GO:0008152,GO:0009987,GO:0016020,GO:0016301,GO:0016310,GO:0016740,GO:0016772,GO:0016773,GO:0019538,GO:0036211,GO:0043170,GO:0043412,GO:0044237,GO:0044238,GO:0044260,GO:0044267,GO:0044464,GO:0071704,GO:0071944,GO:0140096,GO:…	ko:K04733	B_lectin,DUF3403,PAN_2,Pkinase,Pkinase_Tyr,S_locus_glycop
MSTRG.17927.4	T	Protein kinase domain	-	-	-	Pkinase_Tyr
MSTRG.17927.4	T	PAN-like domain	-	GO:0003674,GO:0003824,GO:0004672,GO:0004674,GO:0005488,GO:0005515,GO:0005516,GO:0005575,GO:0005623,GO:0005886,GO:0006464,GO:0006468,GO:0006793,GO:0006796,GO:0006807,GO:0008150,GO:0008152,GO:0009987,GO:0016020,GO:0016301,GO:0016310,GO:0016740,GO:0016772,GO:0016773,GO:0019538,GO:0036211,GO:0043170,GO:0043412,GO:0044237,GO:0044238,GO:0044260,GO:0044267,GO:0044464,GO:0071704,GO:0071944,GO:0140096,GO:…	ko:K04733	B_lectin,DUF3403,PAN_2,Pkinase,Pkinase_Tyr,S_locus_glycop
MSTRG.17929.1	T	Di-glucose binding within endoplasmic reticulum	-	GO:0000003,GO:0001558,GO:0003674,GO:0003824,GO:0004672,GO:0005575,GO:0005618,GO:0005623,GO:0005886,GO:0005911,GO:0006464,GO:0006468,GO:0006793,GO:0006796,GO:0006807,GO:0006950,GO:0006952,GO:0007275,GO:0008150,GO:0008152,GO:0009506,GO:0009605,GO:0009607,GO:0009620,GO:0009719,GO:0009723,GO:0009725,GO:0009741,GO:0009787,GO:0009788,GO:0009791,GO:0009856,GO:0009966,GO:0009968,GO:0009987,GO:0010033,GO:…	-	Malectin_like,Pkinase_Tyr
MSTRG.17930.2	T	Serine threonine-protein kinase	-	-	-	B_lectin,PAN_2,Pkinase_Tyr,S_locus_glycop
MSTRG.17945.6	B	SET (Su(var)3-9, Enhancer-of-zeste, Trithorax) domain	-	-	-	SET,zf-MYND
MSTRG.17963.1	KLT	Wall-associated receptor kinase	-	-	-	B_lectin,PAN_2,Pkinase,S_locus_glycop
MSTRG.17981.12	S	Protein of unknown function (DUF295)	-	-	-	DUF295,F-box,F-box-like
MSTRG.17981.20	S	Protein of unknown function (DUF295)	-	-	-	DUF295,F-box,F-box-like
MSTRG.17981.21	S	Protein of unknown function (DUF295)	-	-	-	DUF295,F-box,F-box-like
MSTRG.17981.22	S	Protein of unknown function (DUF295)	-	-	-	DUF295,F-box,F-box-like
MSTRG.17981.24	S	Protein of unknown function (DUF295)	-	-	-	DUF295,F-box,F-box-like
MSTRG.18027.8	L	isoform X1	-	-	ko:K14861	NopRA1,Npa1
MSTRG.18027.9	L	isoform X1	-	-	ko:K07766,ko:K14861	NopRA1,Npa1
MSTRG.18027.9	L	isoform X1	-	-	ko:K14861	NopRA1,Npa1
MSTRG.18038.1	C	FMN-dependent dehydrogenase	-	GO:0003674,GO:0003824,GO:0003973,GO:0005575,GO:0005622,GO:0005623,GO:0005737,GO:0005777,GO:0008150,GO:0008152,GO:0008891,GO:0009853,GO:0009987,GO:0010109,GO:0016032,GO:0016491,GO:0016614,GO:0016899,GO:0019048,GO:0019222,GO:0031323,GO:0035821,GO:0042579,GO:0043094,GO:0043226,GO:0043227,GO:0043229,GO:0043231,GO:0044003,GO:0044237,GO:0044403,GO:0044419,GO:0044424,GO:0044444,GO:0044464,GO:0050789,GO:…	ko:K11517	FMN_dh
MSTRG.1804.2	S	FAR1 DNA-binding domain	-	-	-	FAR1
MSTRG.1804.4	S	FAR1 DNA-binding domain	-	-	-	FAR1
MSTRG.1804.5	S	FAR1 DNA-binding domain	-	-	-	FAR1
MSTRG.18047.1	D	SIT4 phosphatase-associated protein	-	-	ko:K15501	SAPS
MSTRG.18049.1	S	Remorin, C-terminal region	-	-	-	Remorin_C
MSTRG.18050.13	Q	ABC transporter transmembrane region	-	GO:0000325,GO:0003674,GO:0003824,GO:0005215,GO:0005575,GO:0005622,GO:0005623,GO:0005737,GO:0005773,GO:0005774,GO:0005911,GO:0006810,GO:0006811,GO:0006812,GO:0006820,GO:0008150,GO:0008324,GO:0008490,GO:0008509,GO:0009506,GO:0015075,GO:0015103,GO:0015105,GO:0015291,GO:0015318,GO:0015399,GO:0015405,GO:0015446,GO:0015698,GO:0015700,GO:0016020,GO:0016462,GO:0016787,GO:0016817,GO:0016818,GO:0016887,GO:…	ko:K05665,ko:K05666	ABC_membrane,ABC_tran
MSTRG.18050.16	Q	ABC transporter transmembrane region	-	GO:0000325,GO:0003674,GO:0003824,GO:0005215,GO:0005575,GO:0005622,GO:0005623,GO:0005737,GO:0005773,GO:0005774,GO:0005911,GO:0006810,GO:0006811,GO:0006812,GO:0006820,GO:0008150,GO:0008324,GO:0008490,GO:0008509,GO:0009506,GO:0015075,GO:0015103,GO:0015105,GO:0015291,GO:0015318,GO:0015399,GO:0015405,GO:0015446,GO:0015698,GO:0015700,GO:0016020,GO:0016462,GO:0016787,GO:0016817,GO:0016818,GO:0016887,GO:…	ko:K05665,ko:K05666	ABC_membrane,ABC_tran
MSTRG.18050.18	Q	ABC transporter transmembrane region	-	GO:0000325,GO:0003674,GO:0003824,GO:0005215,GO:0005575,GO:0005622,GO:0005623,GO:0005737,GO:0005773,GO:0005774,GO:0005911,GO:0006810,GO:0006811,GO:0006812,GO:0006820,GO:0008150,GO:0008324,GO:0008490,GO:0008509,GO:0009506,GO:0015075,GO:0015103,GO:0015105,GO:0015291,GO:0015318,GO:0015399,GO:0015405,GO:0015446,GO:0015698,GO:0015700,GO:0016020,GO:0016462,GO:0016787,GO:0016817,GO:0016818,GO:0016887,GO:…	ko:K05665,ko:K05666	ABC_membrane,ABC_tran
MSTRG.18050.22	Q	ABC transporter transmembrane region	-	GO:0000325,GO:0003674,GO:0003824,GO:0005215,GO:0005575,GO:0005622,GO:0005623,GO:0005737,GO:0005773,GO:0005774,GO:0005911,GO:0006810,GO:0006811,GO:0006812,GO:0006820,GO:0008150,GO:0008324,GO:0008490,GO:0008509,GO:0009506,GO:0015075,GO:0015103,GO:0015105,GO:0015291,GO:0015318,GO:0015399,GO:0015405,GO:0015446,GO:0015698,GO:0015700,GO:0016020,GO:0016462,GO:0016787,GO:0016817,GO:0016818,GO:0016887,GO:…	ko:K05665,ko:K05666	ABC_membrane,ABC_tran
MSTRG.18050.23	Q	ABC transporter transmembrane region	-	GO:0000325,GO:0003674,GO:0003824,GO:0005215,GO:0005575,GO:0005622,GO:0005623,GO:0005737,GO:0005773,GO:0005774,GO:0005911,GO:0006810,GO:0006811,GO:0006812,GO:0006820,GO:0008150,GO:0008324,GO:0008490,GO:0008509,GO:0009506,GO:0015075,GO:0015103,GO:0015105,GO:0015291,GO:0015318,GO:0015399,GO:0015405,GO:0015446,GO:0015698,GO:0015700,GO:0016020,GO:0016462,GO:0016787,GO:0016817,GO:0016818,GO:0016887,GO:…	ko:K05665,ko:K05666	ABC_membrane,ABC_tran
MSTRG.18065.1	T	Di-glucose binding within endoplasmic reticulum	-	GO:0000902,GO:0005575,GO:0005623,GO:0005886,GO:0008150,GO:0009653,GO:0009719,GO:0009725,GO:0009741,GO:0009826,GO:0009987,GO:0010033,GO:0014070,GO:0016020,GO:0016043,GO:0016049,GO:0032502,GO:0032989,GO:0033993,GO:0040007,GO:0042221,GO:0044464,GO:0048589,GO:0048856,GO:0048869,GO:0050896,GO:0060560,GO:0071840,GO:0071944,GO:1901700	-	Malectin_like,Pkinase_Tyr
MSTRG.18066.2	T	belongs to the protein kinase superfamily	-	GO:0002237,GO:0003674,GO:0003824,GO:0004672,GO:0004674,GO:0005575,GO:0005623,GO:0005886,GO:0006464,GO:0006468,GO:0006793,GO:0006796,GO:0006807,GO:0006950,GO:0008150,GO:0008152,GO:0009266,GO:0009409,GO:0009605,GO:0009607,GO:0009617,GO:0009625,GO:0009628,GO:0009987,GO:0010033,GO:0016020,GO:0016301,GO:0016310,GO:0016740,GO:0016772,GO:0016773,GO:0019538,GO:0032386,GO:0032388,GO:0032879,GO:0032880,GO:…	ko:K04733	Pkinase,Pkinase_Tyr
MSTRG.18067.5	S	Kelch motif	-	GO:0000151,GO:0003674,GO:0005488,GO:0005515,GO:0005575,GO:0005622,GO:0005623,GO:0005634,GO:0005737,GO:0006508,GO:0006511,GO:0006807,GO:0008150,GO:0008152,GO:0009056,GO:0009057,GO:0009987,GO:0010498,GO:0019005,GO:0019222,GO:0019538,GO:0019899,GO:0019941,GO:0030162,GO:0030163,GO:0031461,GO:0031625,GO:0032991,GO:0043161,GO:0043170,GO:0043226,GO:0043227,GO:0043229,GO:0043231,GO:0043632,GO:0044237,GO:…	-	Kelch_1
MSTRG.18073.9	G	RmlD substrate binding domain	-	GO:0000003,GO:0003006,GO:0003674,GO:0003824,GO:0005575,GO:0005622,GO:0005623,GO:0005737,GO:0005794,GO:0005975,GO:0005996,GO:0007275,GO:0008150,GO:0008152,GO:0009058,GO:0009790,GO:0009791,GO:0009793,GO:0009832,GO:0009856,GO:0009987,GO:0010154,GO:0012505,GO:0016051,GO:0016853,GO:0016854,GO:0016857,GO:0019321,GO:0019322,GO:0019566,GO:0019567,GO:0022414,GO:0032501,GO:0032502,GO:0042546,GO:0043226,GO:…	ko:K12448	GDP_Man_Dehyd
MSTRG.18081.5	E	Belongs to the imidazoleglycerol-phosphate dehydratase family	-	GO:0000105,GO:0003674,GO:0003824,GO:0004424,GO:0006082,GO:0006520,GO:0006547,GO:0006725,GO:0006807,GO:0008150,GO:0008152,GO:0008652,GO:0009058,GO:0009987,GO:0016053,GO:0016829,GO:0016835,GO:0016836,GO:0018130,GO:0019438,GO:0019752,GO:0034641,GO:0043436,GO:0044237,GO:0044238,GO:0044249,GO:0044281,GO:0044283,GO:0046394,GO:0046483,GO:0052803,GO:0071704,GO:1901360,GO:1901362,GO:1901564,GO:1901566,GO:…	ko:K01693	IGPD
MSTRG.18141.1	F	AICARFT/IMPCHase bienzyme	-	-	ko:K00602	AICARFT_IMPCHas,MGS
MSTRG.18147.2	M	UTP--glucose-1-phosphate uridylyltransferase	-	-	ko:K00972	UDPGP
MSTRG.18149.1	S	Cell differentiation family, Rcd1-like	-	-	ko:K12606	Rcd1
MSTRG.18161.1	S	Transferase family	-	-	-	Transferase
MSTRG.1817.1	E	Chorismate synthase	CS1	GO:0000166,GO:0003674,GO:0003824,GO:0004107,GO:0005488,GO:0005575,GO:0005622,GO:0005623,GO:0005634,GO:0005730,GO:0005737,GO:0005829,GO:0006082,GO:0006520,GO:0006725,GO:0006807,GO:0008150,GO:0008152,GO:0008652,GO:0009058,GO:0009072,GO:0009073,GO:0009423,GO:0009507,GO:0009532,GO:0009536,GO:0009570,GO:0009987,GO:0010181,GO:0016053,GO:0016829,GO:0016835,GO:0016838,GO:0019438,GO:0019752,GO:0031974,GO:…	ko:K01736	Chorismate_synt
MSTRG.18190.4	S	YT521-B-like domain	-	-	ko:K20102	YTH
MSTRG.18191.10	O	26S proteasome non-ATPase regulatory subunit 1	-	GO:0000502,GO:0005575,GO:0005622,GO:0005623,GO:0005634,GO:0005737,GO:0005829,GO:0005838,GO:0005886,GO:0006508,GO:0006511,GO:0006807,GO:0008150,GO:0008152,GO:0008540,GO:0009056,GO:0009057,GO:0009987,GO:0010498,GO:0016020,GO:0019538,GO:0019941,GO:0022624,GO:0030163,GO:0031597,GO:0032991,GO:0034515,GO:0043161,GO:0043170,GO:0043226,GO:0043227,GO:0043229,GO:0043231,GO:0043632,GO:0044237,GO:0044238,GO:…	ko:K03032	PC_rep
MSTRG.18191.8	O	26S proteasome non-ATPase regulatory subunit 1	-	GO:0000502,GO:0005575,GO:0005622,GO:0005623,GO:0005634,GO:0005737,GO:0005829,GO:0005838,GO:0005886,GO:0006508,GO:0006511,GO:0006807,GO:0008150,GO:0008152,GO:0008540,GO:0009056,GO:0009057,GO:0009987,GO:0010498,GO:0016020,GO:0019538,GO:0019941,GO:0022624,GO:0030163,GO:0031597,GO:0032991,GO:0034515,GO:0043161,GO:0043170,GO:0043226,GO:0043227,GO:0043229,GO:0043231,GO:0043632,GO:0044237,GO:0044238,GO:…	ko:K03032	PC_rep
MSTRG.18191.9	O	26S proteasome non-ATPase regulatory subunit 1	-	GO:0000502,GO:0005575,GO:0005622,GO:0005623,GO:0005634,GO:0005737,GO:0005829,GO:0005838,GO:0005886,GO:0006508,GO:0006511,GO:0006807,GO:0008150,GO:0008152,GO:0008540,GO:0009056,GO:0009057,GO:0009987,GO:0010498,GO:0016020,GO:0019538,GO:0019941,GO:0022624,GO:0030163,GO:0031597,GO:0032991,GO:0034515,GO:0043161,GO:0043170,GO:0043226,GO:0043227,GO:0043229,GO:0043231,GO:0043632,GO:0044237,GO:0044238,GO:…	ko:K03032	PC_rep
MSTRG.18211.1	G	Belongs to the glycosyl hydrolase 47 family	-	-	ko:K01230	Glyco_hydro_47
MSTRG.18211.7	G	Belongs to the glycosyl hydrolase 47 family	-	-	ko:K01230	Glyco_hydro_47
MSTRG.18213.22	L	DNA ligase	-	GO:0000726,GO:0003674,GO:0003824,GO:0003909,GO:0003910,GO:0005575,GO:0005576,GO:0005622,GO:0005623,GO:0005634,GO:0005737,GO:0005911,GO:0006139,GO:0006259,GO:0006266,GO:0006281,GO:0006289,GO:0006297,GO:0006302,GO:0006303,GO:0006725,GO:0006807,GO:0006950,GO:0006974,GO:0008150,GO:0008152,GO:0009314,GO:0009506,GO:0009628,GO:0009987,GO:0010165,GO:0010212,GO:0016874,GO:0016886,GO:0030054,GO:0032807,GO:…	ko:K10777	BRCT_2,DNA_ligase_A_C,DNA_ligase_A_M,DNA_ligase_A_N,DNA_ligase_IV
MSTRG.18213.22	L	ATP dependent DNA ligase domain	-	GO:0000726,GO:0003674,GO:0003824,GO:0003909,GO:0003910,GO:0005575,GO:0005576,GO:0005622,GO:0005623,GO:0005634,GO:0005737,GO:0005911,GO:0006139,GO:0006259,GO:0006266,GO:0006281,GO:0006289,GO:0006297,GO:0006302,GO:0006303,GO:0006725,GO:0006807,GO:0006950,GO:0006974,GO:0008150,GO:0008152,GO:0009314,GO:0009506,GO:0009628,GO:0009987,GO:0010165,GO:0010212,GO:0016874,GO:0016886,GO:0030054,GO:0032807,GO:…	ko:K10777	BRCT_2,DNA_ligase_A_C,DNA_ligase_A_M,DNA_ligase_A_N,DNA_ligase_IV
MSTRG.18213.23	L	ATP dependent DNA ligase domain	-	GO:0000726,GO:0003674,GO:0003824,GO:0003909,GO:0003910,GO:0005575,GO:0005576,GO:0005622,GO:0005623,GO:0005634,GO:0005737,GO:0005911,GO:0006139,GO:0006259,GO:0006266,GO:0006281,GO:0006289,GO:0006297,GO:0006302,GO:0006303,GO:0006725,GO:0006807,GO:0006950,GO:0006974,GO:0008150,GO:0008152,GO:0009314,GO:0009506,GO:0009628,GO:0009987,GO:0010165,GO:0010212,GO:0016874,GO:0016886,GO:0030054,GO:0032807,GO:…	ko:K10777	BRCT_2,DNA_ligase_A_C,DNA_ligase_A_M,DNA_ligase_A_N,DNA_ligase_IV
MSTRG.18213.7	L	ATP dependent DNA ligase domain	-	GO:0000726,GO:0003674,GO:0003824,GO:0003909,GO:0003910,GO:0005575,GO:0005576,GO:0005622,GO:0005623,GO:0005634,GO:0005737,GO:0005911,GO:0006139,GO:0006259,GO:0006266,GO:0006281,GO:0006289,GO:0006297,GO:0006302,GO:0006303,GO:0006725,GO:0006807,GO:0006950,GO:0006974,GO:0008150,GO:0008152,GO:0009314,GO:0009506,GO:0009628,GO:0009987,GO:0010165,GO:0010212,GO:0016874,GO:0016886,GO:0030054,GO:0032807,GO:…	ko:K10777	BRCT_2,DNA_ligase_A_C,DNA_ligase_A_M,DNA_ligase_A_N,DNA_ligase_IV
MSTRG.18232.9	P	This magnesium-dependent enzyme catalyzes the hydrolysis of ATP coupled with the transport of calcium	-	GO:0001101,GO:0003674,GO:0003824,GO:0005215,GO:0005388,GO:0005575,GO:0005622,GO:0005623,GO:0005886,GO:0005887,GO:0006810,GO:0006811,GO:0006812,GO:0006816,GO:0006950,GO:0008150,GO:0008324,GO:0009266,GO:0009409,GO:0009414,GO:0009415,GO:0009628,GO:0010035,GO:0015075,GO:0015085,GO:0015318,GO:0015399,GO:0015405,GO:0015662,GO:0016020,GO:0016021,GO:0016462,GO:0016787,GO:0016817,GO:0016818,GO:0016887,GO:…	ko:K01537	CaATP_NAI,Cation_ATPase,Cation_ATPase_C,Cation_ATPase_N,E1-E2_ATPase,Hydrolase
MSTRG.18239.1	S	Peptidyl-tRNA hydrolase PTH2	-	-	-	PTH2
MSTRG.18254.3	O	Ring finger domain	-	GO:0000003,GO:0003006,GO:0003674,GO:0003824,GO:0004842,GO:0005488,GO:0005515,GO:0006464,GO:0006508,GO:0006511,GO:0006807,GO:0007275,GO:0008150,GO:0008152,GO:0008285,GO:0009056,GO:0009057,GO:0009791,GO:0009908,GO:0009987,GO:0010498,GO:0016567,GO:0016740,GO:0019538,GO:0019787,GO:0019899,GO:0019941,GO:0022414,GO:0030163,GO:0031624,GO:0032446,GO:0032501,GO:0032502,GO:0036211,GO:0040008,GO:0042127,GO:…	-	zf-RING_2
MSTRG.18254.7	O	Ring finger domain	-	GO:0000003,GO:0003006,GO:0003674,GO:0003824,GO:0004842,GO:0005488,GO:0005515,GO:0006464,GO:0006508,GO:0006511,GO:0006807,GO:0007275,GO:0008150,GO:0008152,GO:0008285,GO:0009056,GO:0009057,GO:0009791,GO:0009908,GO:0009987,GO:0010498,GO:0016567,GO:0016740,GO:0019538,GO:0019787,GO:0019899,GO:0019941,GO:0022414,GO:0030163,GO:0031624,GO:0032446,GO:0032501,GO:0032502,GO:0036211,GO:0040008,GO:0042127,GO:…	-	zf-RING_2
MSTRG.18285.1	C	Belongs to the alternative oxidase family	AOX2	GO:0003674,GO:0003824,GO:0005575,GO:0005622,GO:0005623,GO:0005737,GO:0005739,GO:0006091,GO:0008150,GO:0008152,GO:0009060,GO:0009916,GO:0009987,GO:0010230,GO:0015980,GO:0016491,GO:0016679,GO:0016682,GO:0043226,GO:0043227,GO:0043229,GO:0043231,GO:0044237,GO:0044424,GO:0044444,GO:0044464,GO:0045333,GO:0055114	ko:K17893	AOX
MSTRG.18286.5	F	ENTH domain	-	GO:0002020,GO:0003674,GO:0005488,GO:0005515,GO:0005575,GO:0005622,GO:0005623,GO:0005737,GO:0005794,GO:0005856,GO:0005884,GO:0006605,GO:0006623,GO:0006810,GO:0006886,GO:0007034,GO:0008104,GO:0008150,GO:0009579,GO:0012505,GO:0015031,GO:0015629,GO:0015833,GO:0019899,GO:0030276,GO:0033036,GO:0033365,GO:0034613,GO:0042886,GO:0043226,GO:0043227,GO:0043228,GO:0043229,GO:0043231,GO:0043232,GO:0044422,GO:…	ko:K12471	ENTH
MSTRG.18286.6	F	ENTH domain	-	GO:0002020,GO:0003674,GO:0005488,GO:0005515,GO:0005575,GO:0005622,GO:0005623,GO:0005737,GO:0005794,GO:0005856,GO:0005884,GO:0006605,GO:0006623,GO:0006810,GO:0006886,GO:0007034,GO:0008104,GO:0008150,GO:0009579,GO:0012505,GO:0015031,GO:0015629,GO:0015833,GO:0019899,GO:0030276,GO:0033036,GO:0033365,GO:0034613,GO:0042886,GO:0043226,GO:0043227,GO:0043228,GO:0043229,GO:0043231,GO:0043232,GO:0044422,GO:…	ko:K12471	ENTH
MSTRG.18286.7	F	ENTH domain	-	GO:0002020,GO:0003674,GO:0005488,GO:0005515,GO:0005575,GO:0005622,GO:0005623,GO:0005737,GO:0005794,GO:0005856,GO:0005884,GO:0006605,GO:0006623,GO:0006810,GO:0006886,GO:0007034,GO:0008104,GO:0008150,GO:0009579,GO:0012505,GO:0015031,GO:0015629,GO:0015833,GO:0019899,GO:0030276,GO:0033036,GO:0033365,GO:0034613,GO:0042886,GO:0043226,GO:0043227,GO:0043228,GO:0043229,GO:0043231,GO:0043232,GO:0044422,GO:…	ko:K12471	ENTH
MSTRG.18286.9	F	ENTH domain	-	GO:0002020,GO:0003674,GO:0005488,GO:0005515,GO:0005575,GO:0005622,GO:0005623,GO:0005737,GO:0005794,GO:0005856,GO:0005884,GO:0006605,GO:0006623,GO:0006810,GO:0006886,GO:0007034,GO:0008104,GO:0008150,GO:0009579,GO:0012505,GO:0015031,GO:0015629,GO:0015833,GO:0019899,GO:0030276,GO:0033036,GO:0033365,GO:0034613,GO:0042886,GO:0043226,GO:0043227,GO:0043228,GO:0043229,GO:0043231,GO:0043232,GO:0044422,GO:…	ko:K12471	ENTH
MSTRG.18294.2	T	Epidermal growth factor-like domain.	-	-	-	EGF_CA,GUB_WAK_bind,Pkinase,Pkinase_Tyr,WAK
MSTRG.18309.1	L	Reverse transcriptase (RNA-dependent DNA polymerase)	-	-	-	RVT_2,Retrotran_gag_2,zf-CCHC
MSTRG.18319.100	O	ATPase family associated with various cellular activities (AAA)	-	GO:0006082,GO:0006605,GO:0006625,GO:0006629,GO:0006631,GO:0006635,GO:0006810,GO:0006886,GO:0006996,GO:0007031,GO:0008104,GO:0008150,GO:0008152,GO:0009056,GO:0009062,GO:0009987,GO:0015031,GO:0015833,GO:0015919,GO:0016042,GO:0016043,GO:0016054,GO:0016558,GO:0017038,GO:0019395,GO:0019752,GO:0030258,GO:0032787,GO:0033036,GO:0033365,GO:0034440,GO:0034613,GO:0042886,GO:0043436,GO:0043574,GO:0044237,GO:…	ko:K13339	AAA
MSTRG.18319.104	O	ATPase family associated with various cellular activities (AAA)	-	GO:0006082,GO:0006605,GO:0006625,GO:0006629,GO:0006631,GO:0006635,GO:0006810,GO:0006886,GO:0006996,GO:0007031,GO:0008104,GO:0008150,GO:0008152,GO:0009056,GO:0009062,GO:0009987,GO:0015031,GO:0015833,GO:0015919,GO:0016042,GO:0016043,GO:0016054,GO:0016558,GO:0017038,GO:0019395,GO:0019752,GO:0030258,GO:0032787,GO:0033036,GO:0033365,GO:0034440,GO:0034613,GO:0042886,GO:0043436,GO:0043574,GO:0044237,GO:…	ko:K13339	AAA
MSTRG.18319.106	O	ATPase family associated with various cellular activities (AAA)	-	GO:0006082,GO:0006605,GO:0006625,GO:0006629,GO:0006631,GO:0006635,GO:0006810,GO:0006886,GO:0006996,GO:0007031,GO:0008104,GO:0008150,GO:0008152,GO:0009056,GO:0009062,GO:0009987,GO:0015031,GO:0015833,GO:0015919,GO:0016042,GO:0016043,GO:0016054,GO:0016558,GO:0017038,GO:0019395,GO:0019752,GO:0030258,GO:0032787,GO:0033036,GO:0033365,GO:0034440,GO:0034613,GO:0042886,GO:0043436,GO:0043574,GO:0044237,GO:…	ko:K13339	AAA
MSTRG.18319.107	O	ATPase family associated with various cellular activities (AAA)	-	GO:0006082,GO:0006605,GO:0006625,GO:0006629,GO:0006631,GO:0006635,GO:0006810,GO:0006886,GO:0006996,GO:0007031,GO:0008104,GO:0008150,GO:0008152,GO:0009056,GO:0009062,GO:0009987,GO:0015031,GO:0015833,GO:0015919,GO:0016042,GO:0016043,GO:0016054,GO:0016558,GO:0017038,GO:0019395,GO:0019752,GO:0030258,GO:0032787,GO:0033036,GO:0033365,GO:0034440,GO:0034613,GO:0042886,GO:0043436,GO:0043574,GO:0044237,GO:…	ko:K13339	AAA
MSTRG.18319.108	O	ATPase family associated with various cellular activities (AAA)	-	GO:0006082,GO:0006605,GO:0006625,GO:0006629,GO:0006631,GO:0006635,GO:0006810,GO:0006886,GO:0006996,GO:0007031,GO:0008104,GO:0008150,GO:0008152,GO:0009056,GO:0009062,GO:0009987,GO:0015031,GO:0015833,GO:0015919,GO:0016042,GO:0016043,GO:0016054,GO:0016558,GO:0017038,GO:0019395,GO:0019752,GO:0030258,GO:0032787,GO:0033036,GO:0033365,GO:0034440,GO:0034613,GO:0042886,GO:0043436,GO:0043574,GO:0044237,GO:…	ko:K13339	AAA
MSTRG.18319.109	O	ATPase family associated with various cellular activities (AAA)	-	GO:0006082,GO:0006605,GO:0006625,GO:0006629,GO:0006631,GO:0006635,GO:0006810,GO:0006886,GO:0006996,GO:0007031,GO:0008104,GO:0008150,GO:0008152,GO:0009056,GO:0009062,GO:0009987,GO:0015031,GO:0015833,GO:0015919,GO:0016042,GO:0016043,GO:0016054,GO:0016558,GO:0017038,GO:0019395,GO:0019752,GO:0030258,GO:0032787,GO:0033036,GO:0033365,GO:0034440,GO:0034613,GO:0042886,GO:0043436,GO:0043574,GO:0044237,GO:…	ko:K13339	AAA
MSTRG.18319.110	O	ATPase family associated with various cellular activities (AAA)	-	GO:0006082,GO:0006605,GO:0006625,GO:0006629,GO:0006631,GO:0006635,GO:0006810,GO:0006886,GO:0006996,GO:0007031,GO:0008104,GO:0008150,GO:0008152,GO:0009056,GO:0009062,GO:0009987,GO:0015031,GO:0015833,GO:0015919,GO:0016042,GO:0016043,GO:0016054,GO:0016558,GO:0017038,GO:0019395,GO:0019752,GO:0030258,GO:0032787,GO:0033036,GO:0033365,GO:0034440,GO:0034613,GO:0042886,GO:0043436,GO:0043574,GO:0044237,GO:…	ko:K13339	AAA
MSTRG.18319.111	O	ATPase family associated with various cellular activities (AAA)	-	GO:0006082,GO:0006605,GO:0006625,GO:0006629,GO:0006631,GO:0006635,GO:0006810,GO:0006886,GO:0006996,GO:0007031,GO:0008104,GO:0008150,GO:0008152,GO:0009056,GO:0009062,GO:0009987,GO:0015031,GO:0015833,GO:0015919,GO:0016042,GO:0016043,GO:0016054,GO:0016558,GO:0017038,GO:0019395,GO:0019752,GO:0030258,GO:0032787,GO:0033036,GO:0033365,GO:0034440,GO:0034613,GO:0042886,GO:0043436,GO:0043574,GO:0044237,GO:…	ko:K13339	AAA
MSTRG.18319.111	UY	importin-7 homolog	-	GO:0003674,GO:0005215,GO:0005575,GO:0005622,GO:0005623,GO:0005634,GO:0005635,GO:0005737,GO:0005829,GO:0006606,GO:0006810,GO:0006886,GO:0006913,GO:0007154,GO:0007165,GO:0008104,GO:0008150,GO:0008565,GO:0009892,GO:0009987,GO:0010468,GO:0010605,GO:0010608,GO:0010629,GO:0012505,GO:0015031,GO:0015833,GO:0016043,GO:0016441,GO:0016458,GO:0017038,GO:0019222,GO:0022607,GO:0022613,GO:0022618,GO:0023052,GO:…	ko:K20223	Cse1,IBN_N
MSTRG.18319.112	O	ATPase family associated with various cellular activities (AAA)	-	GO:0006082,GO:0006605,GO:0006625,GO:0006629,GO:0006631,GO:0006635,GO:0006810,GO:0006886,GO:0006996,GO:0007031,GO:0008104,GO:0008150,GO:0008152,GO:0009056,GO:0009062,GO:0009987,GO:0015031,GO:0015833,GO:0015919,GO:0016042,GO:0016043,GO:0016054,GO:0016558,GO:0017038,GO:0019395,GO:0019752,GO:0030258,GO:0032787,GO:0033036,GO:0033365,GO:0034440,GO:0034613,GO:0042886,GO:0043436,GO:0043574,GO:0044237,GO:…	ko:K13339	AAA
MSTRG.18319.113	O	ATPase family associated with various cellular activities (AAA)	-	GO:0006082,GO:0006605,GO:0006625,GO:0006629,GO:0006631,GO:0006635,GO:0006810,GO:0006886,GO:0006996,GO:0007031,GO:0008104,GO:0008150,GO:0008152,GO:0009056,GO:0009062,GO:0009987,GO:0015031,GO:0015833,GO:0015919,GO:0016042,GO:0016043,GO:0016054,GO:0016558,GO:0017038,GO:0019395,GO:0019752,GO:0030258,GO:0032787,GO:0033036,GO:0033365,GO:0034440,GO:0034613,GO:0042886,GO:0043436,GO:0043574,GO:0044237,GO:…	ko:K13339	AAA
MSTRG.18319.114	O	ATPase family associated with various cellular activities (AAA)	-	GO:0006082,GO:0006605,GO:0006625,GO:0006629,GO:0006631,GO:0006635,GO:0006810,GO:0006886,GO:0006996,GO:0007031,GO:0008104,GO:0008150,GO:0008152,GO:0009056,GO:0009062,GO:0009987,GO:0015031,GO:0015833,GO:0015919,GO:0016042,GO:0016043,GO:0016054,GO:0016558,GO:0017038,GO:0019395,GO:0019752,GO:0030258,GO:0032787,GO:0033036,GO:0033365,GO:0034440,GO:0034613,GO:0042886,GO:0043436,GO:0043574,GO:0044237,GO:…	ko:K13339	AAA
MSTRG.18319.115	O	ATPase family associated with various cellular activities (AAA)	-	GO:0006082,GO:0006605,GO:0006625,GO:0006629,GO:0006631,GO:0006635,GO:0006810,GO:0006886,GO:0006996,GO:0007031,GO:0008104,GO:0008150,GO:0008152,GO:0009056,GO:0009062,GO:0009987,GO:0015031,GO:0015833,GO:0015919,GO:0016042,GO:0016043,GO:0016054,GO:0016558,GO:0017038,GO:0019395,GO:0019752,GO:0030258,GO:0032787,GO:0033036,GO:0033365,GO:0034440,GO:0034613,GO:0042886,GO:0043436,GO:0043574,GO:0044237,GO:…	ko:K13339	AAA
MSTRG.18319.115	UY	importin-7 homolog	-	GO:0003674,GO:0005215,GO:0005575,GO:0005622,GO:0005623,GO:0005634,GO:0005635,GO:0005737,GO:0005829,GO:0006606,GO:0006810,GO:0006886,GO:0006913,GO:0007154,GO:0007165,GO:0008104,GO:0008150,GO:0008565,GO:0009892,GO:0009987,GO:0010468,GO:0010605,GO:0010608,GO:0010629,GO:0012505,GO:0015031,GO:0015833,GO:0016043,GO:0016441,GO:0016458,GO:0017038,GO:0019222,GO:0022607,GO:0022613,GO:0022618,GO:0023052,GO:…	ko:K20223	CAS_CSE1,Cse1,IBN_N
MSTRG.18319.116	O	ATPase family associated with various cellular activities (AAA)	-	GO:0006082,GO:0006605,GO:0006625,GO:0006629,GO:0006631,GO:0006635,GO:0006810,GO:0006886,GO:0006996,GO:0007031,GO:0008104,GO:0008150,GO:0008152,GO:0009056,GO:0009062,GO:0009987,GO:0015031,GO:0015833,GO:0015919,GO:0016042,GO:0016043,GO:0016054,GO:0016558,GO:0017038,GO:0019395,GO:0019752,GO:0030258,GO:0032787,GO:0033036,GO:0033365,GO:0034440,GO:0034613,GO:0042886,GO:0043436,GO:0043574,GO:0044237,GO:…	ko:K13339	AAA
MSTRG.18319.117	O	ATPase family associated with various cellular activities (AAA)	-	GO:0006082,GO:0006605,GO:0006625,GO:0006629,GO:0006631,GO:0006635,GO:0006810,GO:0006886,GO:0006996,GO:0007031,GO:0008104,GO:0008150,GO:0008152,GO:0009056,GO:0009062,GO:0009987,GO:0015031,GO:0015833,GO:0015919,GO:0016042,GO:0016043,GO:0016054,GO:0016558,GO:0017038,GO:0019395,GO:0019752,GO:0030258,GO:0032787,GO:0033036,GO:0033365,GO:0034440,GO:0034613,GO:0042886,GO:0043436,GO:0043574,GO:0044237,GO:…	ko:K13339	AAA
MSTRG.18319.118	O	ATPase family associated with various cellular activities (AAA)	-	GO:0006082,GO:0006605,GO:0006625,GO:0006629,GO:0006631,GO:0006635,GO:0006810,GO:0006886,GO:0006996,GO:0007031,GO:0008104,GO:0008150,GO:0008152,GO:0009056,GO:0009062,GO:0009987,GO:0015031,GO:0015833,GO:0015919,GO:0016042,GO:0016043,GO:0016054,GO:0016558,GO:0017038,GO:0019395,GO:0019752,GO:0030258,GO:0032787,GO:0033036,GO:0033365,GO:0034440,GO:0034613,GO:0042886,GO:0043436,GO:0043574,GO:0044237,GO:…	ko:K13339	AAA
MSTRG.18319.119	O	ATPase family associated with various cellular activities (AAA)	-	GO:0006082,GO:0006605,GO:0006625,GO:0006629,GO:0006631,GO:0006635,GO:0006810,GO:0006886,GO:0006996,GO:0007031,GO:0008104,GO:0008150,GO:0008152,GO:0009056,GO:0009062,GO:0009987,GO:0015031,GO:0015833,GO:0015919,GO:0016042,GO:0016043,GO:0016054,GO:0016558,GO:0017038,GO:0019395,GO:0019752,GO:0030258,GO:0032787,GO:0033036,GO:0033365,GO:0034440,GO:0034613,GO:0042886,GO:0043436,GO:0043574,GO:0044237,GO:…	ko:K13339	AAA
MSTRG.18319.137	O	ATPase family associated with various cellular activities (AAA)	-	GO:0006082,GO:0006605,GO:0006625,GO:0006629,GO:0006631,GO:0006635,GO:0006810,GO:0006886,GO:0006996,GO:0007031,GO:0008104,GO:0008150,GO:0008152,GO:0009056,GO:0009062,GO:0009987,GO:0015031,GO:0015833,GO:0015919,GO:0016042,GO:0016043,GO:0016054,GO:0016558,GO:0017038,GO:0019395,GO:0019752,GO:0030258,GO:0032787,GO:0033036,GO:0033365,GO:0034440,GO:0034613,GO:0042886,GO:0043436,GO:0043574,GO:0044237,GO:…	ko:K13339	AAA
MSTRG.18319.138	O	ATPase family associated with various cellular activities (AAA)	-	GO:0006082,GO:0006605,GO:0006625,GO:0006629,GO:0006631,GO:0006635,GO:0006810,GO:0006886,GO:0006996,GO:0007031,GO:0008104,GO:0008150,GO:0008152,GO:0009056,GO:0009062,GO:0009987,GO:0015031,GO:0015833,GO:0015919,GO:0016042,GO:0016043,GO:0016054,GO:0016558,GO:0017038,GO:0019395,GO:0019752,GO:0030258,GO:0032787,GO:0033036,GO:0033365,GO:0034440,GO:0034613,GO:0042886,GO:0043436,GO:0043574,GO:0044237,GO:…	ko:K13339	AAA
MSTRG.18319.141	O	ATPase family associated with various cellular activities (AAA)	-	GO:0006082,GO:0006605,GO:0006625,GO:0006629,GO:0006631,GO:0006635,GO:0006810,GO:0006886,GO:0006996,GO:0007031,GO:0008104,GO:0008150,GO:0008152,GO:0009056,GO:0009062,GO:0009987,GO:0015031,GO:0015833,GO:0015919,GO:0016042,GO:0016043,GO:0016054,GO:0016558,GO:0017038,GO:0019395,GO:0019752,GO:0030258,GO:0032787,GO:0033036,GO:0033365,GO:0034440,GO:0034613,GO:0042886,GO:0043436,GO:0043574,GO:0044237,GO:…	ko:K13339	AAA
MSTRG.18319.142	O	ATPase family associated with various cellular activities (AAA)	-	GO:0006082,GO:0006605,GO:0006625,GO:0006629,GO:0006631,GO:0006635,GO:0006810,GO:0006886,GO:0006996,GO:0007031,GO:0008104,GO:0008150,GO:0008152,GO:0009056,GO:0009062,GO:0009987,GO:0015031,GO:0015833,GO:0015919,GO:0016042,GO:0016043,GO:0016054,GO:0016558,GO:0017038,GO:0019395,GO:0019752,GO:0030258,GO:0032787,GO:0033036,GO:0033365,GO:0034440,GO:0034613,GO:0042886,GO:0043436,GO:0043574,GO:0044237,GO:…	ko:K13339	AAA
MSTRG.18319.96	O	ATPase family associated with various cellular activities (AAA)	-	GO:0006082,GO:0006605,GO:0006625,GO:0006629,GO:0006631,GO:0006635,GO:0006810,GO:0006886,GO:0006996,GO:0007031,GO:0008104,GO:0008150,GO:0008152,GO:0009056,GO:0009062,GO:0009987,GO:0015031,GO:0015833,GO:0015919,GO:0016042,GO:0016043,GO:0016054,GO:0016558,GO:0017038,GO:0019395,GO:0019752,GO:0030258,GO:0032787,GO:0033036,GO:0033365,GO:0034440,GO:0034613,GO:0042886,GO:0043436,GO:0043574,GO:0044237,GO:…	ko:K13339	AAA
MSTRG.18319.96	UY	importin-7 homolog	-	GO:0003674,GO:0005215,GO:0005575,GO:0005622,GO:0005623,GO:0005634,GO:0005635,GO:0005737,GO:0005829,GO:0006606,GO:0006810,GO:0006886,GO:0006913,GO:0007154,GO:0007165,GO:0008104,GO:0008150,GO:0008565,GO:0009892,GO:0009987,GO:0010468,GO:0010605,GO:0010608,GO:0010629,GO:0012505,GO:0015031,GO:0015833,GO:0016043,GO:0016441,GO:0016458,GO:0017038,GO:0019222,GO:0022607,GO:0022613,GO:0022618,GO:0023052,GO:…	ko:K20223	CAS_CSE1,Cse1,IBN_N
MSTRG.18319.97	O	ATPase family associated with various cellular activities (AAA)	-	GO:0006082,GO:0006605,GO:0006625,GO:0006629,GO:0006631,GO:0006635,GO:0006810,GO:0006886,GO:0006996,GO:0007031,GO:0008104,GO:0008150,GO:0008152,GO:0009056,GO:0009062,GO:0009987,GO:0015031,GO:0015833,GO:0015919,GO:0016042,GO:0016043,GO:0016054,GO:0016558,GO:0017038,GO:0019395,GO:0019752,GO:0030258,GO:0032787,GO:0033036,GO:0033365,GO:0034440,GO:0034613,GO:0042886,GO:0043436,GO:0043574,GO:0044237,GO:…	ko:K13339	AAA
MSTRG.18319.98	UY	importin-7 homolog	-	GO:0003674,GO:0005215,GO:0005575,GO:0005622,GO:0005623,GO:0005634,GO:0005635,GO:0005737,GO:0005829,GO:0006606,GO:0006810,GO:0006886,GO:0006913,GO:0007154,GO:0007165,GO:0008104,GO:0008150,GO:0008565,GO:0009892,GO:0009987,GO:0010468,GO:0010605,GO:0010608,GO:0010629,GO:0012505,GO:0015031,GO:0015833,GO:0016043,GO:0016441,GO:0016458,GO:0017038,GO:0019222,GO:0022607,GO:0022613,GO:0022618,GO:0023052,GO:…	ko:K20223	Cse1,IBN_N
MSTRG.18319.98	O	ATPase family associated with various cellular activities (AAA)	-	GO:0006082,GO:0006605,GO:0006625,GO:0006629,GO:0006631,GO:0006635,GO:0006810,GO:0006886,GO:0006996,GO:0007031,GO:0008104,GO:0008150,GO:0008152,GO:0009056,GO:0009062,GO:0009987,GO:0015031,GO:0015833,GO:0015919,GO:0016042,GO:0016043,GO:0016054,GO:0016558,GO:0017038,GO:0019395,GO:0019752,GO:0030258,GO:0032787,GO:0033036,GO:0033365,GO:0034440,GO:0034613,GO:0042886,GO:0043436,GO:0043574,GO:0044237,GO:…	ko:K13339	AAA
MSTRG.18362.1	H	RING-type E3 ubiquitin transferase	-	GO:0001101,GO:0003674,GO:0003824,GO:0004842,GO:0005575,GO:0005622,GO:0005623,GO:0005737,GO:0005829,GO:0006464,GO:0006807,GO:0006950,GO:0008150,GO:0008152,GO:0009414,GO:0009415,GO:0009628,GO:0009987,GO:0010033,GO:0010035,GO:0010200,GO:0010243,GO:0016567,GO:0016740,GO:0019538,GO:0019787,GO:0032446,GO:0036211,GO:0042221,GO:0042493,GO:0043170,GO:0043412,GO:0044237,GO:0044238,GO:0044260,GO:0044267,GO:…	-	U-box
MSTRG.18369.1	Q	ABC transporter C family member 9	-	GO:0000325,GO:0003674,GO:0003824,GO:0005215,GO:0005575,GO:0005622,GO:0005623,GO:0005737,GO:0005773,GO:0005774,GO:0005911,GO:0006810,GO:0008150,GO:0009506,GO:0009605,GO:0009607,GO:0009624,GO:0015399,GO:0015405,GO:0016020,GO:0016462,GO:0016787,GO:0016817,GO:0016818,GO:0016887,GO:0017111,GO:0022804,GO:0022857,GO:0030054,GO:0031090,GO:0042623,GO:0042626,GO:0043207,GO:0043226,GO:0043227,GO:0043229,GO:…	ko:K05665,ko:K05666,ko:K05670	ABC_membrane,ABC_tran
MSTRG.1839.1	S	Rab guanyl-nucleotide exchange factor activity	-	-	-	SPA
MSTRG.1839.5	S	Rab guanyl-nucleotide exchange factor activity	-	-	-	SPA
MSTRG.1839.6	S	Rab guanyl-nucleotide exchange factor activity	-	-	-	SPA
MSTRG.18396.1	EPT	Glutamate-gated receptor that probably acts as non- selective cation channel	-	GO:0001101,GO:0002218,GO:0002252,GO:0002253,GO:0002376,GO:0002682,GO:0002684,GO:0003674,GO:0004888,GO:0005215,GO:0005216,GO:0005261,GO:0005262,GO:0005575,GO:0005623,GO:0005886,GO:0006810,GO:0006811,GO:0006812,GO:0006816,GO:0006950,GO:0006952,GO:0006955,GO:0007154,GO:0007165,GO:0007267,GO:0008066,GO:0008150,GO:0008324,GO:0009605,GO:0009606,GO:0009607,GO:0009611,GO:0009617,GO:0009620,GO:0009628,GO:…	ko:K05387	ANF_receptor,Lig_chan,SBP_bac_3
MSTRG.18402.1	O	RING-type zinc-finger	-	-	ko:K15706	zf-RING_2
MSTRG.18449.1	K	Belongs to the GRAS family	SCL8	GO:0003674,GO:0003676,GO:0003677,GO:0003700,GO:0005488,GO:0005575,GO:0005622,GO:0005623,GO:0005634,GO:0005737,GO:0006355,GO:0008150,GO:0009889,GO:0010468,GO:0010556,GO:0019219,GO:0019222,GO:0031323,GO:0031326,GO:0043226,GO:0043227,GO:0043229,GO:0043231,GO:0043565,GO:0044424,GO:0044464,GO:0050789,GO:0050794,GO:0051171,GO:0051252,GO:0060255,GO:0065007,GO:0080090,GO:0097159,GO:0140110,GO:1901363,GO:…	ko:K14777	GRAS
MSTRG.18449.2	K	Belongs to the GRAS family	SCL8	GO:0003674,GO:0003676,GO:0003677,GO:0003700,GO:0005488,GO:0005575,GO:0005622,GO:0005623,GO:0005634,GO:0005737,GO:0006355,GO:0008150,GO:0009889,GO:0010468,GO:0010556,GO:0019219,GO:0019222,GO:0031323,GO:0031326,GO:0043226,GO:0043227,GO:0043229,GO:0043231,GO:0043565,GO:0044424,GO:0044464,GO:0050789,GO:0050794,GO:0051171,GO:0051252,GO:0060255,GO:0065007,GO:0080090,GO:0097159,GO:0140110,GO:1901363,GO:…	ko:K14777	GRAS
MSTRG.18458.1	J	Prolyl-tRNA synthetase, C-terminal	-	GO:0003674,GO:0003824,GO:0004812,GO:0004827,GO:0005575,GO:0005622,GO:0005623,GO:0005737,GO:0005829,GO:0005911,GO:0006082,GO:0006139,GO:0006399,GO:0006412,GO:0006418,GO:0006433,GO:0006518,GO:0006520,GO:0006725,GO:0006807,GO:0008150,GO:0008152,GO:0009058,GO:0009059,GO:0009506,GO:0009987,GO:0010467,GO:0016020,GO:0016070,GO:0016874,GO:0016875,GO:0017101,GO:0019538,GO:0019752,GO:0030054,GO:0032991,GO:…	ko:K01881	HGTP_anticodon,ProRS-C_1,tRNA-synt_2b
MSTRG.18458.11	J	Prolyl-tRNA synthetase, C-terminal	-	GO:0003674,GO:0003824,GO:0004812,GO:0004827,GO:0005575,GO:0005622,GO:0005623,GO:0005737,GO:0005829,GO:0005911,GO:0006082,GO:0006139,GO:0006399,GO:0006412,GO:0006418,GO:0006433,GO:0006518,GO:0006520,GO:0006725,GO:0006807,GO:0008150,GO:0008152,GO:0009058,GO:0009059,GO:0009506,GO:0009987,GO:0010467,GO:0016020,GO:0016070,GO:0016874,GO:0016875,GO:0017101,GO:0019538,GO:0019752,GO:0030054,GO:0032991,GO:…	ko:K01881	HGTP_anticodon,ProRS-C_1,tRNA-synt_2b
MSTRG.18470.2	S	Belongs to the sterol desaturase family	-	GO:0006629,GO:0006720,GO:0006721,GO:0008150,GO:0008152,GO:0008299,GO:0008610,GO:0009058,GO:0009987,GO:0016108,GO:0016109,GO:0016114,GO:0016116,GO:0016117,GO:0016122,GO:0016123,GO:0042440,GO:0044237,GO:0044238,GO:0044249,GO:0044255,GO:0046148,GO:0071704,GO:1901576	ko:K15746	FA_hydroxylase
MSTRG.18480.5	L	TatD related DNase	-	-	ko:K03424	TatD_DNase
MSTRG.18492.2	A	ankyrin repeats	-	-	-	-
MSTRG.18502.1	U	Ran-binding domain	-	GO:0001838,GO:0001841,GO:0002009,GO:0003674,GO:0005488,GO:0005515,GO:0005575,GO:0005622,GO:0005623,GO:0005634,GO:0005635,GO:0005643,GO:0005654,GO:0006606,GO:0006810,GO:0006886,GO:0006913,GO:0007275,GO:0007399,GO:0008104,GO:0008150,GO:0008536,GO:0009653,GO:0009790,GO:0009792,GO:0009888,GO:0012505,GO:0015031,GO:0015833,GO:0016020,GO:0016331,GO:0017016,GO:0017038,GO:0019899,GO:0021915,GO:0031090,GO:…	ko:K14295	Ran_BP1
MSTRG.18502.2	U	Ran-binding domain	-	GO:0001838,GO:0001841,GO:0002009,GO:0003674,GO:0005488,GO:0005515,GO:0005575,GO:0005622,GO:0005623,GO:0005634,GO:0005635,GO:0005643,GO:0005654,GO:0006606,GO:0006810,GO:0006886,GO:0006913,GO:0007275,GO:0007399,GO:0008104,GO:0008150,GO:0008536,GO:0009653,GO:0009790,GO:0009792,GO:0009888,GO:0012505,GO:0015031,GO:0015833,GO:0016020,GO:0016331,GO:0017016,GO:0017038,GO:0019899,GO:0021915,GO:0031090,GO:…	ko:K14295	Ran_BP1
MSTRG.18502.3	U	Ran-binding domain	-	GO:0001838,GO:0001841,GO:0002009,GO:0003674,GO:0005488,GO:0005515,GO:0005575,GO:0005622,GO:0005623,GO:0005634,GO:0005635,GO:0005643,GO:0005654,GO:0006606,GO:0006810,GO:0006886,GO:0006913,GO:0007275,GO:0007399,GO:0008104,GO:0008150,GO:0008536,GO:0009653,GO:0009790,GO:0009792,GO:0009888,GO:0012505,GO:0015031,GO:0015833,GO:0016020,GO:0016331,GO:0017016,GO:0017038,GO:0019899,GO:0021915,GO:0031090,GO:…	ko:K14295	Ran_BP1
MSTRG.18503.16	P	Tetratricopeptide repeat	-	GO:0000122,GO:0000428,GO:0000785,GO:0000993,GO:0001098,GO:0001099,GO:0003674,GO:0005488,GO:0005515,GO:0005575,GO:0005622,GO:0005623,GO:0005634,GO:0005654,GO:0005694,GO:0006325,GO:0006355,GO:0006357,GO:0006464,GO:0006479,GO:0006807,GO:0006996,GO:0008023,GO:0008150,GO:0008152,GO:0008213,GO:0009889,GO:0009890,GO:0009891,GO:0009892,GO:0009893,GO:0009909,GO:0009910,GO:0009987,GO:0010468,GO:0010556,GO:…	ko:K15176	TPR_1,TPR_16,TPR_2,TPR_6,TPR_8
MSTRG.18503.2	P	Tetratricopeptide repeat	-	GO:0000122,GO:0000428,GO:0000785,GO:0000993,GO:0001098,GO:0001099,GO:0003674,GO:0005488,GO:0005515,GO:0005575,GO:0005622,GO:0005623,GO:0005634,GO:0005654,GO:0005694,GO:0006325,GO:0006355,GO:0006357,GO:0006464,GO:0006479,GO:0006807,GO:0006996,GO:0008023,GO:0008150,GO:0008152,GO:0008213,GO:0009889,GO:0009890,GO:0009891,GO:0009892,GO:0009893,GO:0009909,GO:0009910,GO:0009987,GO:0010468,GO:0010556,GO:…	ko:K15176	TPR_1,TPR_16,TPR_2,TPR_6,TPR_8
MSTRG.18503.22	P	Tetratricopeptide repeat	-	GO:0000122,GO:0000428,GO:0000785,GO:0000993,GO:0001098,GO:0001099,GO:0003674,GO:0005488,GO:0005515,GO:0005575,GO:0005622,GO:0005623,GO:0005634,GO:0005654,GO:0005694,GO:0006325,GO:0006355,GO:0006357,GO:0006464,GO:0006479,GO:0006807,GO:0006996,GO:0008023,GO:0008150,GO:0008152,GO:0008213,GO:0009889,GO:0009890,GO:0009891,GO:0009892,GO:0009893,GO:0009909,GO:0009910,GO:0009987,GO:0010468,GO:0010556,GO:…	ko:K15176	TPR_1,TPR_16,TPR_2,TPR_6,TPR_8
MSTRG.18503.26	P	Tetratricopeptide repeat	-	GO:0000122,GO:0000428,GO:0000785,GO:0000993,GO:0001098,GO:0001099,GO:0003674,GO:0005488,GO:0005515,GO:0005575,GO:0005622,GO:0005623,GO:0005634,GO:0005654,GO:0005694,GO:0006325,GO:0006355,GO:0006357,GO:0006464,GO:0006479,GO:0006807,GO:0006996,GO:0008023,GO:0008150,GO:0008152,GO:0008213,GO:0009889,GO:0009890,GO:0009891,GO:0009892,GO:0009893,GO:0009909,GO:0009910,GO:0009987,GO:0010468,GO:0010556,GO:…	ko:K15176	TPR_1,TPR_16,TPR_2,TPR_6,TPR_8
MSTRG.18545.7	S	Plant family of unknown function (DUF810)	-	-	-	DUF810
MSTRG.18558.1	J	Belongs to the argonaute family	-	-	ko:K11593	ArgoL1,ArgoL2,ArgoMid,ArgoN,Gly-rich_Ago1,PAZ,Piwi
MSTRG.18565.10	B	SNF2 family N-terminal domain	-	GO:0000018,GO:0000228,GO:0000729,GO:0000785,GO:0000792,GO:0003674,GO:0003676,GO:0003677,GO:0005488,GO:0005575,GO:0005622,GO:0005623,GO:0005634,GO:0005654,GO:0005657,GO:0005694,GO:0006139,GO:0006259,GO:0006281,GO:0006302,GO:0006325,GO:0006338,GO:0006355,GO:0006464,GO:0006476,GO:0006725,GO:0006753,GO:0006793,GO:0006796,GO:0006807,GO:0006950,GO:0006974,GO:0006996,GO:0007049,GO:0007059,GO:0008150,GO:…	ko:K14439	Helicase_C,SNF2_N
MSTRG.18576.1	U	Lethal giant larvae(Lgl) like, C-terminal	-	GO:0000149,GO:0002791,GO:0003674,GO:0005096,GO:0005488,GO:0005515,GO:0005575,GO:0005622,GO:0005623,GO:0005737,GO:0005886,GO:0008047,GO:0008150,GO:0012505,GO:0016020,GO:0017016,GO:0017075,GO:0017137,GO:0017157,GO:0019899,GO:0019905,GO:0030141,GO:0030234,GO:0030695,GO:0031267,GO:0031410,GO:0031982,GO:0032879,GO:0032880,GO:0043085,GO:0043087,GO:0043226,GO:0043227,GO:0043229,GO:0043547,GO:0044093,GO:…	ko:K08518	Lgl_C
MSTRG.18576.2	U	Lethal giant larvae(Lgl) like, C-terminal	-	GO:0000149,GO:0002791,GO:0003674,GO:0005096,GO:0005488,GO:0005515,GO:0005575,GO:0005622,GO:0005623,GO:0005737,GO:0005886,GO:0008047,GO:0008150,GO:0012505,GO:0016020,GO:0017016,GO:0017075,GO:0017137,GO:0017157,GO:0019899,GO:0019905,GO:0030141,GO:0030234,GO:0030695,GO:0031267,GO:0031410,GO:0031982,GO:0032879,GO:0032880,GO:0043085,GO:0043087,GO:0043226,GO:0043227,GO:0043229,GO:0043547,GO:0044093,GO:…	ko:K08518	Lgl_C
MSTRG.18592.3	S	Protein of unknown function (DUF632)	-	-	-	DUF630,DUF632
MSTRG.18604.14	O	Prolyl oligopeptidase, N-terminal beta-propeller domain	-	-	ko:K01322	Peptidase_S9,Peptidase_S9_N
MSTRG.18604.16	O	Prolyl oligopeptidase, N-terminal beta-propeller domain	-	-	ko:K01322	Peptidase_S9,Peptidase_S9_N
MSTRG.18604.40	O	Prolyl oligopeptidase, N-terminal beta-propeller domain	-	-	ko:K01322	Peptidase_S9,Peptidase_S9_N
MSTRG.18604.47	O	Prolyl oligopeptidase, N-terminal beta-propeller domain	-	-	ko:K01322	Peptidase_S9,Peptidase_S9_N
MSTRG.1861.2	UY	Importin beta-2 subunit family protein	-	GO:0000060,GO:0003674,GO:0005048,GO:0005215,GO:0005488,GO:0005575,GO:0005622,GO:0005623,GO:0005634,GO:0005635,GO:0005737,GO:0006606,GO:0006607,GO:0006610,GO:0006810,GO:0006886,GO:0006913,GO:0008104,GO:0008139,GO:0008150,GO:0008565,GO:0012505,GO:0015031,GO:0015833,GO:0017038,GO:0031967,GO:0031974,GO:0031975,GO:0031981,GO:0033036,GO:0033218,GO:0033365,GO:0034399,GO:0034504,GO:0034613,GO:0042277,GO:…	ko:K20221	HEAT,IBN_N,Vac14_Fab1_bd
MSTRG.18615.1	Q	Belongs to the cytochrome P450 family	-	GO:0003674,GO:0003824,GO:0004497,GO:0006082,GO:0006629,GO:0006631,GO:0008150,GO:0008152,GO:0009987,GO:0016491,GO:0016705,GO:0016713,GO:0018685,GO:0019752,GO:0032787,GO:0043436,GO:0044237,GO:0044238,GO:0044255,GO:0044281,GO:0055114,GO:0071704	ko:K15398,ko:K20544	p450
MSTRG.18615.2	Q	Belongs to the cytochrome P450 family	-	GO:0003674,GO:0003824,GO:0004497,GO:0006082,GO:0006629,GO:0006631,GO:0008150,GO:0008152,GO:0009987,GO:0016491,GO:0016705,GO:0016713,GO:0018685,GO:0019752,GO:0032787,GO:0043436,GO:0044237,GO:0044238,GO:0044255,GO:0044281,GO:0055114,GO:0071704	ko:K15398,ko:K20544	p450
MSTRG.18615.3	Q	Belongs to the cytochrome P450 family	-	GO:0003674,GO:0003824,GO:0004497,GO:0006082,GO:0006629,GO:0006631,GO:0008150,GO:0008152,GO:0009987,GO:0016491,GO:0016705,GO:0016713,GO:0018685,GO:0019752,GO:0032787,GO:0043436,GO:0044237,GO:0044238,GO:0044255,GO:0044281,GO:0055114,GO:0071704	ko:K15398,ko:K20544	p450
MSTRG.18619.11	E	Belongs to the class-IV pyridoxal-phosphate-dependent aminotransferase family	-	-	ko:K00826	Aminotran_4
MSTRG.18633.6	O	Belongs to the glutathione peroxidase family	-	-	ko:K00432	GSHPx
MSTRG.18635.2	P	haloacid dehalogenase-like hydrolase	HMA5	GO:0003674,GO:0003824,GO:0005215,GO:0005388,GO:0005575,GO:0005622,GO:0005623,GO:0005886,GO:0005887,GO:0006810,GO:0006811,GO:0006812,GO:0006816,GO:0006950,GO:0008150,GO:0008324,GO:0009636,GO:0010035,GO:0010038,GO:0010273,GO:0015075,GO:0015085,GO:0015318,GO:0015399,GO:0015405,GO:0015662,GO:0016020,GO:0016021,GO:0016462,GO:0016787,GO:0016817,GO:0016818,GO:0016887,GO:0017111,GO:0019829,GO:0022804,GO:…	ko:K17686	E1-E2_ATPase,HMA,Hydrolase
MSTRG.18643.1	ET	Pyridoxal-phosphate dependent enzyme	-	GO:0000166,GO:0000287,GO:0002237,GO:0003674,GO:0003824,GO:0003941,GO:0005488,GO:0005509,GO:0005515,GO:0005524,GO:0005575,GO:0005622,GO:0005623,GO:0005737,GO:0005829,GO:0006082,GO:0006090,GO:0006520,GO:0006563,GO:0006564,GO:0006807,GO:0008144,GO:0008150,GO:0008152,GO:0008652,GO:0008721,GO:0009058,GO:0009069,GO:0009070,GO:0009605,GO:0009607,GO:0009617,GO:0009987,GO:0010033,GO:0016043,GO:0016053,GO:…	ko:K12235	PALP
MSTRG.18652.1	U	Beach domain-containing protein	-	GO:0005575,GO:0005623,GO:0005911,GO:0009506,GO:0012505,GO:0030054,GO:0044464,GO:0055044	-	Beach,DUF4704,PH_BEACH,WD40
MSTRG.18661.1	K	Belongs to the GRAS family	-	-	-	GRAS
MSTRG.18661.2	K	Belongs to the GRAS family	-	-	-	GRAS
MSTRG.18661.4	K	Belongs to the GRAS family	-	-	-	GRAS
MSTRG.18661.5	K	Belongs to the GRAS family	-	-	-	GRAS
MSTRG.18661.6	K	Belongs to the GRAS family	-	-	-	GRAS
MSTRG.18661.7	K	Belongs to the GRAS family	-	-	-	GRAS
MSTRG.18661.8	K	Belongs to the GRAS family	-	-	-	GRAS
MSTRG.18731.1	K	DNA-binding domain in plant proteins such as APETALA2 and EREBPs	ERF-1	GO:0000160,GO:0001101,GO:0002218,GO:0002252,GO:0002253,GO:0002376,GO:0002682,GO:0002684,GO:0003674,GO:0003700,GO:0005575,GO:0005622,GO:0005623,GO:0005634,GO:0006355,GO:0006950,GO:0006952,GO:0006955,GO:0007154,GO:0007165,GO:0008150,GO:0009605,GO:0009607,GO:0009617,GO:0009682,GO:0009719,GO:0009723,GO:0009725,GO:0009753,GO:0009755,GO:0009864,GO:0009867,GO:0009873,GO:0009888,GO:0009889,GO:0009891,GO:…	ko:K09286,ko:K13432,ko:K14517	AP2
MSTRG.18745.2	S	Endoribonuclease XendoU	-	-	ko:K14648	XendoU
MSTRG.18776.2	S	OPT oligopeptide transporter protein	YSL9	GO:0000003,GO:0003006,GO:0003674,GO:0005215,GO:0005575,GO:0005623,GO:0005886,GO:0006810,GO:0007275,GO:0008150,GO:0009605,GO:0009607,GO:0009624,GO:0009791,GO:0010035,GO:0010038,GO:0010039,GO:0010043,GO:0010154,GO:0015603,GO:0015688,GO:0016020,GO:0022414,GO:0022857,GO:0032501,GO:0032502,GO:0042221,GO:0043207,GO:0044464,GO:0048316,GO:0048608,GO:0048731,GO:0048856,GO:0050896,GO:0051179,GO:0051234,GO:…	-	OPT
MSTRG.18776.6	S	OPT oligopeptide transporter protein	YSL9	GO:0000003,GO:0003006,GO:0003674,GO:0005215,GO:0005575,GO:0005623,GO:0005886,GO:0006810,GO:0007275,GO:0008150,GO:0009605,GO:0009607,GO:0009624,GO:0009791,GO:0010035,GO:0010038,GO:0010039,GO:0010043,GO:0010154,GO:0015603,GO:0015688,GO:0016020,GO:0022414,GO:0022857,GO:0032501,GO:0032502,GO:0042221,GO:0043207,GO:0044464,GO:0048316,GO:0048608,GO:0048731,GO:0048856,GO:0050896,GO:0051179,GO:0051234,GO:…	-	OPT
MSTRG.18785.1	K	Myb/SANT-like DNA-binding domain	-	-	-	Myb_DNA-bind_4
MSTRG.18786.5	S	B-box zinc finger	-	GO:0000988,GO:0000989,GO:0003674,GO:0003676,GO:0003677,GO:0003700,GO:0005488,GO:0005575,GO:0005622,GO:0005623,GO:0005634,GO:0006355,GO:0007275,GO:0008150,GO:0009314,GO:0009416,GO:0009628,GO:0009639,GO:0009640,GO:0009641,GO:0009791,GO:0009889,GO:0010468,GO:0010556,GO:0019219,GO:0019222,GO:0031323,GO:0031326,GO:0032501,GO:0032502,GO:0043226,GO:0043227,GO:0043229,GO:0043231,GO:0043565,GO:0044424,GO:…	-	zf-B_box
MSTRG.18790.5	Z	Src homology 3 domains	-	-	-	SH3_1,SH3_9
MSTRG.18799.1	S	NAD(P)H-quinone oxidoreductase subunit M chloroplastic	ndhM	GO:0005575,GO:0005622,GO:0005623,GO:0005737,GO:0008150,GO:0009507,GO:0009534,GO:0009535,GO:0009536,GO:0009579,GO:0009987,GO:0010257,GO:0010258,GO:0010598,GO:0016020,GO:0016043,GO:0022607,GO:0031976,GO:0031984,GO:0032991,GO:0034357,GO:0034622,GO:0042651,GO:0043226,GO:0043227,GO:0043229,GO:0043231,GO:0043933,GO:0044085,GO:0044422,GO:0044424,GO:0044425,GO:0044434,GO:0044435,GO:0044436,GO:0044444,GO:…	-	NdhM
MSTRG.18821.4	O	Peptidase C13 family	-	GO:0000322,GO:0000325,GO:0000326,GO:0003674,GO:0003824,GO:0004175,GO:0004197,GO:0005575,GO:0005622,GO:0005623,GO:0005737,GO:0005773,GO:0006508,GO:0006624,GO:0006807,GO:0006996,GO:0007033,GO:0008150,GO:0008152,GO:0008233,GO:0008234,GO:0009056,GO:0009057,GO:0009987,GO:0010467,GO:0016043,GO:0016485,GO:0016787,GO:0019538,GO:0030163,GO:0043170,GO:0043226,GO:0043227,GO:0043229,GO:0043231,GO:0044237,GO:…	ko:K01369	Peptidase_C13
MSTRG.18822.2	S	Salt stress response/antifungal	-	-	-	Stress-antifung
MSTRG.18824.6	T	Belongs to the protein kinase superfamily	-	GO:0003674,GO:0003824,GO:0004672,GO:0004674,GO:0005575,GO:0005622,GO:0005623,GO:0006464,GO:0006468,GO:0006793,GO:0006796,GO:0006807,GO:0007154,GO:0007165,GO:0008150,GO:0008152,GO:0009605,GO:0009607,GO:0009615,GO:0009987,GO:0016301,GO:0016310,GO:0016740,GO:0016772,GO:0016773,GO:0018105,GO:0018107,GO:0018193,GO:0018209,GO:0018210,GO:0019538,GO:0023052,GO:0030587,GO:0031156,GO:0032502,GO:0035556,GO:…	ko:K00908,ko:K07359	Pkinase
MSTRG.18835.1	G	Belongs to the glycosyl hydrolase 32 family	-	GO:0000325,GO:0001101,GO:0003674,GO:0003824,GO:0004553,GO:0004564,GO:0005575,GO:0005618,GO:0005622,GO:0005623,GO:0005737,GO:0005773,GO:0007275,GO:0008150,GO:0009505,GO:0009605,GO:0009607,GO:0009617,GO:0009719,GO:0009725,GO:0009739,GO:0009987,GO:0010033,GO:0016787,GO:0016798,GO:0022622,GO:0030312,GO:0032501,GO:0032502,GO:0032870,GO:0033993,GO:0042221,GO:0043207,GO:0043226,GO:0043227,GO:0043229,GO:…	ko:K01193	DUF3357,Glyco_hydro_32C,Glyco_hydro_32N
MSTRG.18835.2	G	Belongs to the glycosyl hydrolase 32 family	-	GO:0000325,GO:0001101,GO:0003674,GO:0003824,GO:0004553,GO:0004564,GO:0005575,GO:0005618,GO:0005622,GO:0005623,GO:0005737,GO:0005773,GO:0007275,GO:0008150,GO:0009505,GO:0009605,GO:0009607,GO:0009617,GO:0009719,GO:0009725,GO:0009739,GO:0009987,GO:0010033,GO:0016787,GO:0016798,GO:0022622,GO:0030312,GO:0032501,GO:0032502,GO:0032870,GO:0033993,GO:0042221,GO:0043207,GO:0043226,GO:0043227,GO:0043229,GO:…	ko:K01193	DUF3357,Glyco_hydro_32C,Glyco_hydro_32N
MSTRG.18844.6	T	Leucine rich repeat N-terminal domain	-	-	-	LRRNT_2,LRR_1,LRR_8,Pkinase_Tyr
MSTRG.18845.3	S	Putative lipopolysaccharide-modifying enzyme.	-	-	ko:K13667	Glyco_transf_90
MSTRG.18846.4	C	Eukaryotic cytochrome b561	-	GO:0003674,GO:0003824,GO:0008150,GO:0008152,GO:0016491,GO:0055114	ko:K08360	Cytochrom_B561
MSTRG.18896.1	U	Belongs to the major facilitator superfamily. Sugar transporter (TC 2.A.1.1) family	-	GO:0003674,GO:0005215,GO:0005351,GO:0005355,GO:0005402,GO:0006810,GO:0006811,GO:0006812,GO:0008150,GO:0008324,GO:0008643,GO:0008645,GO:0015075,GO:0015077,GO:0015078,GO:0015144,GO:0015145,GO:0015149,GO:0015291,GO:0015293,GO:0015294,GO:0015295,GO:0015318,GO:0015672,GO:0015749,GO:0022804,GO:0022857,GO:0022890,GO:0034219,GO:0034220,GO:0046323,GO:0051119,GO:0051179,GO:0051234,GO:0055085,GO:0071702,GO:…	-	Sugar_tr
MSTRG.18899.1	K	DNA-binding domain in plant proteins such as APETALA2 and EREBPs	-	-	-	AP2
MSTRG.18910.1	DZ	Transcription factor BRX N-terminal domain	-	-	-	BRX,BRX_N,FYVE,PH_12,RCC1
MSTRG.18910.2	DZ	Transcription factor BRX N-terminal domain	-	-	-	BRX,BRX_N,FYVE,PH_12,RCC1
MSTRG.18910.3	DZ	Transcription factor BRX N-terminal domain	-	-	-	BRX,BRX_N,FYVE,PH_12,RCC1
MSTRG.18910.4	DZ	Transcription factor BRX N-terminal domain	-	-	-	BRX,BRX_N,FYVE,PH_12,RCC1
MSTRG.18923.3	S	Skp1-interacting partner	-	GO:0003674,GO:0003824,GO:0004842,GO:0006464,GO:0006508,GO:0006511,GO:0006807,GO:0008150,GO:0008152,GO:0009056,GO:0009057,GO:0009987,GO:0010498,GO:0016567,GO:0016740,GO:0019538,GO:0019787,GO:0019941,GO:0030163,GO:0031146,GO:0032446,GO:0036211,GO:0043161,GO:0043170,GO:0043412,GO:0043632,GO:0044237,GO:0044238,GO:0044248,GO:0044257,GO:0044260,GO:0044265,GO:0044267,GO:0051603,GO:0070647,GO:0071704,GO:…	-	F-box,Kelch_2
MSTRG.18948.3	S	Belongs to the TUB family	-	GO:0003674,GO:0005488,GO:0005543,GO:0008289,GO:0035091,GO:0043167,GO:0043168	-	F-box,Tub
MSTRG.18949.2	Q	Belongs to the peroxidase family. Classical plant (class III) peroxidase subfamily	-	-	ko:K00430	peroxidase
MSTRG.18954.1	Q	Belongs to the peroxidase family. Classical plant (class III) peroxidase subfamily	-	-	ko:K00430	peroxidase
MSTRG.18956.1	Q	Belongs to the peroxidase family. Classical plant (class III) peroxidase subfamily	-	-	ko:K00430	peroxidase
MSTRG.18959.11	-	-	-	-	-	LEA_2
MSTRG.1898.1	K	Zinc-binding domain, present in Dystrophin, CREB-binding protein.	-	GO:0005575,GO:0005622,GO:0005623,GO:0005737,GO:0005768,GO:0005794,GO:0005802,GO:0005886,GO:0005911,GO:0009506,GO:0012505,GO:0016020,GO:0030054,GO:0031410,GO:0031982,GO:0031984,GO:0043226,GO:0043227,GO:0043229,GO:0043231,GO:0044422,GO:0044424,GO:0044431,GO:0044444,GO:0044446,GO:0044464,GO:0055044,GO:0071944,GO:0097708,GO:0098791	-	EF-hand_5,TPR_1,TPR_11,TPR_16,TPR_2,TPR_8
MSTRG.18988.1	K	NAC domain-containing protein 7	-	GO:0001067,GO:0001101,GO:0003674,GO:0003676,GO:0003677,GO:0003700,GO:0005488,GO:0005515,GO:0005575,GO:0005622,GO:0005623,GO:0005634,GO:0005975,GO:0005976,GO:0006355,GO:0006950,GO:0006952,GO:0008150,GO:0008152,GO:0009605,GO:0009607,GO:0009620,GO:0009719,GO:0009725,GO:0009733,GO:0009735,GO:0009737,GO:0009741,GO:0009888,GO:0009889,GO:0009891,GO:0009893,GO:0009987,GO:0010033,GO:0010087,GO:0010089,GO:…	-	NAM
MSTRG.18997.1	B	Ubiquitin-binding WIYLD domain	-	-	ko:K11433	Pre-SET,SET,WIYLD
MSTRG.18997.5	B	Ubiquitin-binding WIYLD domain	-	-	ko:K11433	Pre-SET,SET,WIYLD
MSTRG.19013.5	T	Phosphatidylinositol-4-phosphate 5-Kinase	-	GO:0000285,GO:0000322,GO:0000323,GO:0000324,GO:0000329,GO:0003674,GO:0003824,GO:0005488,GO:0005543,GO:0005575,GO:0005622,GO:0005623,GO:0005737,GO:0005768,GO:0005773,GO:0005774,GO:0005942,GO:0006629,GO:0006644,GO:0006650,GO:0006793,GO:0006796,GO:0006810,GO:0008150,GO:0008152,GO:0008289,GO:0009987,GO:0010008,GO:0012505,GO:0016020,GO:0016192,GO:0016197,GO:0016301,GO:0016307,GO:0016310,GO:0016482,GO:…	ko:K00921	Cpn60_TCP1,PIP5K
MSTRG.19017.3	G	Essential subunit of the N-oligosaccharyl transferase (OST) complex which catalyzes the transfer of a high mannose oligosaccharide from a lipid-linked oligosaccharide donor to an asparagine residue within an Asn-X-Ser Thr consensus motif in nascent polypeptide chains	-	GO:0003674,GO:0003824,GO:0004576,GO:0004579,GO:0005575,GO:0005618,GO:0005622,GO:0005623,GO:0005737,GO:0005773,GO:0005774,GO:0005783,GO:0005789,GO:0005886,GO:0006464,GO:0006486,GO:0006487,GO:0006807,GO:0008150,GO:0008152,GO:0008250,GO:0009058,GO:0009059,GO:0009100,GO:0009101,GO:0009505,GO:0009987,GO:0012505,GO:0016020,GO:0016740,GO:0016757,GO:0016758,GO:0018193,GO:0018196,GO:0018279,GO:0019538,GO:…	ko:K12666	Ribophorin_I
MSTRG.19038.7	Q	mRNA capping enzyme	-	GO:0001510,GO:0003674,GO:0003824,GO:0004482,GO:0005575,GO:0005622,GO:0005623,GO:0005634,GO:0005845,GO:0006139,GO:0006370,GO:0006396,GO:0006397,GO:0006725,GO:0006807,GO:0008150,GO:0008152,GO:0008168,GO:0008170,GO:0008173,GO:0008174,GO:0008757,GO:0009451,GO:0009452,GO:0009987,GO:0010467,GO:0016070,GO:0016071,GO:0016556,GO:0016740,GO:0016741,GO:0032259,GO:0032991,GO:0034518,GO:0034641,GO:0036260,GO:…	ko:K00565	Pox_MCEL
MSTRG.19042.1	G	Organic Anion Transporter Polypeptide (OATP) family	-	GO:0005575,GO:0005623,GO:0005886,GO:0016020,GO:0044464,GO:0071944	-	MFS_1,OATP
MSTRG.19042.4	G	Organic Anion Transporter Polypeptide (OATP) family	-	GO:0005575,GO:0005623,GO:0005886,GO:0016020,GO:0044464,GO:0071944	-	MFS_1,OATP
MSTRG.19046.2	O	Belongs to the peptidase S10 family	-	GO:0003674,GO:0003824,GO:0004180,GO:0004185,GO:0006508,GO:0006807,GO:0008150,GO:0008152,GO:0008233,GO:0008236,GO:0008238,GO:0009056,GO:0009057,GO:0009987,GO:0016787,GO:0017171,GO:0019538,GO:0030163,GO:0043170,GO:0044237,GO:0044238,GO:0044248,GO:0044257,GO:0044260,GO:0044265,GO:0044267,GO:0051603,GO:0070008,GO:0070011,GO:0071704,GO:0140096,GO:1901564,GO:1901565,GO:1901575	ko:K16297	Peptidase_S10
MSTRG.19047.2	S	AFG1-like ATPase	-	-	ko:K18798	AFG1_ATPase
MSTRG.1905.1	E	Anthranilate synthase component I, N terminal region	ASA2	GO:0000162,GO:0003674,GO:0003824,GO:0004049,GO:0005575,GO:0005622,GO:0005623,GO:0005737,GO:0005950,GO:0006082,GO:0006520,GO:0006568,GO:0006576,GO:0006586,GO:0006725,GO:0006807,GO:0008150,GO:0008152,GO:0008652,GO:0009058,GO:0009072,GO:0009073,GO:0009308,GO:0009309,GO:0009507,GO:0009536,GO:0009987,GO:0016053,GO:0016829,GO:0016830,GO:0016833,GO:0018130,GO:0019438,GO:0019752,GO:0032991,GO:0034641,GO:…	ko:K01657	Anth_synt_I_N,Chorismate_bind
MSTRG.19063.12	L	transposition, RNA-mediated	-	-	-	RVP_2,RVT_1,Retrotrans_gag,rve
MSTRG.19063.3	L	transposition, RNA-mediated	-	-	-	RVP_2,RVT_1,Retrotrans_gag,rve
MSTRG.19063.3	-	-	-	-	-	RRM_1
MSTRG.19063.6	-	-	-	-	-	RRM_1
MSTRG.19063.6	L	transposition, RNA-mediated	-	-	-	RVP_2,RVT_1,Retrotrans_gag,rve
MSTRG.19069.1	T	Wall-associated receptor kinase galacturonan-binding	-	-	-	EGF_CA,GUB_WAK_bind,Pkinase,RETICULATA-like
MSTRG.19084.8	L	transposition, RNA-mediated	-	-	-	RVP_2,RVT_1,Retrotrans_gag,rve,zf-H2C2
MSTRG.19084.8	S	IAA-amino acid hydrolase ILR1-like	-	GO:0003674,GO:0003824,GO:0008150,GO:0008152,GO:0009850,GO:0009987,GO:0010178,GO:0010817,GO:0016787,GO:0016810,GO:0042445,GO:0044237,GO:0065007,GO:0065008	ko:K14664	M20_dimer,Peptidase_M20
MSTRG.19089.1	S	Pentatricopeptide repeat domain	-	-	-	PPR,PPR_2
MSTRG.19098.2	EG	Triose-phosphate Transporter family	-	GO:0003674,GO:0005215,GO:0005338,GO:0005464,GO:0005575,GO:0005622,GO:0005623,GO:0005737,GO:0005783,GO:0005794,GO:0006810,GO:0006811,GO:0006820,GO:0008150,GO:0008509,GO:0008514,GO:0012505,GO:0015075,GO:0015165,GO:0015291,GO:0015297,GO:0015711,GO:0015780,GO:0015790,GO:0015931,GO:0015932,GO:0022804,GO:0022857,GO:0034220,GO:0043226,GO:0043227,GO:0043229,GO:0043231,GO:0044424,GO:0044444,GO:0044464,GO:…	ko:K15285	TPT
MSTRG.1911.1	IMO	Glycosyl transferases group 1	-	-	ko:K06119	Glyco_trans_1_4,Glyco_transf_4,Glycos_transf_1
MSTRG.1911.3	IMO	Glycosyl transferases group 1	-	-	ko:K06119	Glyco_trans_1_4,Glyco_transf_4,Glycos_transf_1
MSTRG.19112.3	T	Wall-associated receptor kinase	-	-	-	EGF_CA,GUB_WAK_bind,Pkinase,Pkinase_Tyr
MSTRG.19127.1	-	-	-	-	-	Myb_DNA-binding
MSTRG.19127.2	-	-	-	-	-	Myb_DNA-binding
MSTRG.19147.2	K	No apical meristem (NAM) protein	-	GO:0000003,GO:0003006,GO:0003674,GO:0003700,GO:0005575,GO:0005622,GO:0005623,GO:0005634,GO:0006355,GO:0007154,GO:0007165,GO:0007275,GO:0008150,GO:0009653,GO:0009719,GO:0009725,GO:0009733,GO:0009734,GO:0009755,GO:0009790,GO:0009791,GO:0009793,GO:0009888,GO:0009889,GO:0009933,GO:0009987,GO:0010014,GO:0010016,GO:0010033,GO:0010072,GO:0010154,GO:0010468,GO:0010556,GO:0019219,GO:0019222,GO:0022414,GO:…	-	NAM
MSTRG.19150.2	E	Beta-eliminating lyase	-	GO:0001505,GO:0003674,GO:0003824,GO:0004793,GO:0005575,GO:0005622,GO:0005623,GO:0005737,GO:0005829,GO:0006082,GO:0006520,GO:0006544,GO:0006545,GO:0006566,GO:0006567,GO:0006807,GO:0008150,GO:0008152,GO:0008652,GO:0008732,GO:0009056,GO:0009058,GO:0009063,GO:0009066,GO:0009068,GO:0009069,GO:0009070,GO:0009987,GO:0016053,GO:0016054,GO:0016829,GO:0016830,GO:0016832,GO:0017144,GO:0019752,GO:0042133,GO:…	ko:K01620	Beta_elim_lyase
MSTRG.19161.5	M	Vitamin B6 photo-protection and homoeostasis	-	GO:0005575,GO:0005622,GO:0005623,GO:0005737,GO:0005739,GO:0006810,GO:0008150,GO:0009314,GO:0009411,GO:0009416,GO:0009507,GO:0009526,GO:0009536,GO:0009628,GO:0009914,GO:0009926,GO:0009941,GO:0010224,GO:0010817,GO:0031967,GO:0031975,GO:0043226,GO:0043227,GO:0043229,GO:0043231,GO:0044422,GO:0044424,GO:0044434,GO:0044435,GO:0044444,GO:0044446,GO:0044464,GO:0050896,GO:0051179,GO:0051234,GO:0060918,GO:…	-	DUF647
MSTRG.19161.8	M	Vitamin B6 photo-protection and homoeostasis	-	GO:0005575,GO:0005622,GO:0005623,GO:0005737,GO:0005739,GO:0006810,GO:0008150,GO:0009314,GO:0009411,GO:0009416,GO:0009507,GO:0009526,GO:0009536,GO:0009628,GO:0009914,GO:0009926,GO:0009941,GO:0010224,GO:0010817,GO:0031967,GO:0031975,GO:0043226,GO:0043227,GO:0043229,GO:0043231,GO:0044422,GO:0044424,GO:0044434,GO:0044435,GO:0044444,GO:0044446,GO:0044464,GO:0050896,GO:0051179,GO:0051234,GO:0060918,GO:…	-	DUF647
MSTRG.19166.1	T	Epidermal growth factor-like domain.	-	-	ko:K04733	EGF_CA,GUB_WAK_bind,Pkinase
MSTRG.19166.2	T	Epidermal growth factor-like domain.	-	-	ko:K04733	EGF_CA,GUB_WAK_bind,Pkinase
MSTRG.19166.3	T	Epidermal growth factor-like domain.	-	-	ko:K04733	EGF_CA,GUB_WAK_bind,Pkinase
MSTRG.19166.4	T	Epidermal growth factor-like domain.	-	-	ko:K04733	EGF_CA,GUB_WAK_bind,Pkinase
MSTRG.19166.5	T	Epidermal growth factor-like domain.	-	-	ko:K04733	EGF_CA,GUB_WAK_bind,Pkinase
MSTRG.19166.7	T	Wall-associated receptor kinase	-	-	-	EGF_CA,GUB_WAK_bind,Pkinase,Pkinase_Tyr
MSTRG.19169.2	T	Protein kinase domain	-	-	-	Pkinase,Pkinase_Tyr
MSTRG.1918.1	S	Coronatine-insensitive protein	COI1	GO:0000003,GO:0001101,GO:0002376,GO:0003006,GO:0006508,GO:0006511,GO:0006807,GO:0006950,GO:0006952,GO:0006955,GO:0007154,GO:0007165,GO:0007275,GO:0008150,GO:0008152,GO:0009056,GO:0009057,GO:0009314,GO:0009416,GO:0009605,GO:0009607,GO:0009611,GO:0009617,GO:0009620,GO:0009625,GO:0009628,GO:0009639,GO:0009641,GO:0009719,GO:0009725,GO:0009753,GO:0009755,GO:0009791,GO:0009814,GO:0009861,GO:0009867,GO:…	ko:K13463	-
MSTRG.192.1	S	Armadillo/beta-catenin-like repeats	-	GO:0005575,GO:0005622,GO:0005623,GO:0005634,GO:0005737,GO:0043226,GO:0043227,GO:0043229,GO:0043231,GO:0044424,GO:0044464	ko:K08332	Arm
MSTRG.19204.5	S	Serine incorporator (Serinc)	-	-	-	Dirigent,Serinc
MSTRG.19205.11	T	Belongs to the protein kinase superfamily. Ser Thr protein kinase family	-	GO:0005575,GO:0005623,GO:0005886,GO:0016020,GO:0044464,GO:0071944	-	LRRNT_2,LRR_1,LRR_8,Pkinase
MSTRG.19205.11	CG	Belongs to the UDP-glycosyltransferase family	-	-	-	UDPGT
MSTRG.19205.2	T	Belongs to the protein kinase superfamily. Ser Thr protein kinase family	-	GO:0005575,GO:0005623,GO:0005886,GO:0016020,GO:0044464,GO:0071944	-	LRRNT_2,LRR_1,LRR_8,Pkinase
MSTRG.19205.2	CG	Belongs to the UDP-glycosyltransferase family	-	-	-	UDPGT
MSTRG.19208.1	-	-	-	-	-	-
MSTRG.19211.1	S	F-box protein	VFB1	GO:0003674,GO:0003824,GO:0004842,GO:0005575,GO:0005622,GO:0005623,GO:0005737,GO:0006464,GO:0006807,GO:0008150,GO:0008152,GO:0009987,GO:0016567,GO:0016740,GO:0019538,GO:0019787,GO:0032446,GO:0036211,GO:0043170,GO:0043412,GO:0044237,GO:0044238,GO:0044260,GO:0044267,GO:0044424,GO:0044464,GO:0070647,GO:0071704,GO:0140096,GO:1901564	ko:K10268,ko:K10273	F-box,F-box-like,LRR_6
MSTRG.19228.21	S	Leucine Rich repeat	-	-	-	LRR_6,LRR_8
MSTRG.19229.2	P	EF-hand domain pair	-	-	-	EF-hand_1,EF-hand_5,EF-hand_8
MSTRG.19229.20	P	EF-hand domain pair	-	-	-	EF-hand_1,EF-hand_5,EF-hand_8
MSTRG.19234.6	U	Transport protein Trs120 or TRAPPC9, TRAPP II complex subunit	TRS120	GO:0000278,GO:0000281,GO:0000910,GO:0000911,GO:0000919,GO:0005575,GO:0005622,GO:0005623,GO:0005737,GO:0005768,GO:0005769,GO:0005794,GO:0005802,GO:0007049,GO:0008150,GO:0009987,GO:0012505,GO:0016043,GO:0022402,GO:0022607,GO:0031410,GO:0031982,GO:0031984,GO:0032506,GO:0043226,GO:0043227,GO:0043229,GO:0043231,GO:0044085,GO:0044422,GO:0044424,GO:0044431,GO:0044444,GO:0044446,GO:0044464,GO:0051301,GO:…	ko:K20306	TRAPPC9-Trs120
MSTRG.19234.7	U	Transport protein Trs120 or TRAPPC9, TRAPP II complex subunit	TRS120	GO:0000278,GO:0000281,GO:0000910,GO:0000911,GO:0000919,GO:0005575,GO:0005622,GO:0005623,GO:0005737,GO:0005768,GO:0005769,GO:0005794,GO:0005802,GO:0007049,GO:0008150,GO:0009987,GO:0012505,GO:0016043,GO:0022402,GO:0022607,GO:0031410,GO:0031982,GO:0031984,GO:0032506,GO:0043226,GO:0043227,GO:0043229,GO:0043231,GO:0044085,GO:0044422,GO:0044424,GO:0044431,GO:0044444,GO:0044446,GO:0044464,GO:0051301,GO:…	ko:K20306	TRAPPC9-Trs120
MSTRG.19259.1	S	Anthranilate N-benzoyltransferase protein	-	GO:0003674,GO:0003824,GO:0005575,GO:0005622,GO:0005623,GO:0005737,GO:0005829,GO:0006725,GO:0008150,GO:0008152,GO:0008374,GO:0009058,GO:0009698,GO:0009699,GO:0009808,GO:0009809,GO:0009889,GO:0009891,GO:0009893,GO:0009962,GO:0009963,GO:0009987,GO:0010252,GO:0016020,GO:0016740,GO:0016746,GO:0016747,GO:0019222,GO:0019438,GO:0019748,GO:0042592,GO:0044237,GO:0044249,GO:0044424,GO:0044444,GO:0044464,GO:…	ko:K13065	Transferase
MSTRG.19259.2	S	Anthranilate N-benzoyltransferase protein	-	GO:0003674,GO:0003824,GO:0005575,GO:0005622,GO:0005623,GO:0005737,GO:0005829,GO:0006725,GO:0008150,GO:0008152,GO:0008374,GO:0009058,GO:0009698,GO:0009699,GO:0009808,GO:0009809,GO:0009889,GO:0009891,GO:0009893,GO:0009962,GO:0009963,GO:0009987,GO:0010252,GO:0016020,GO:0016740,GO:0016746,GO:0016747,GO:0019222,GO:0019438,GO:0019748,GO:0042592,GO:0044237,GO:0044249,GO:0044424,GO:0044444,GO:0044464,GO:…	ko:K13065	Transferase
MSTRG.19287.1	J	eukaryotic translation initiation factor	-	-	ko:K03260	MA3,MIF4G
MSTRG.19322.1	Q	Belongs to the short-chain dehydrogenases reductases (SDR) family	-	-	ko:K00079	adh_short
MSTRG.19327.1	K	RWP-RK domain	-	GO:0003674,GO:0003700,GO:0006355,GO:0008150,GO:0009889,GO:0010468,GO:0010556,GO:0019219,GO:0019222,GO:0031323,GO:0031326,GO:0050789,GO:0050794,GO:0051171,GO:0051252,GO:0060255,GO:0065007,GO:0080090,GO:0140110,GO:1903506,GO:2000112,GO:2001141	-	PB1,RWP-RK
MSTRG.19330.1	S	Protein of unknown function (DUF3755)	-	-	-	DUF3755
MSTRG.19337.2	S	Protein of unknown function (DUF642)	-	-	-	DUF642
MSTRG.19339.1	S	Protein of unknown function (DUF642)	-	-	-	DUF642
MSTRG.19342.4	S	Protein of unknown function (DUF642)	-	-	-	DUF642
MSTRG.19361.1	S	B-Box-type zinc finger	-	GO:0000003,GO:0000988,GO:0000989,GO:0003006,GO:0003674,GO:0003676,GO:0003677,GO:0003700,GO:0003712,GO:0005488,GO:0005575,GO:0005622,GO:0005623,GO:0005634,GO:0006355,GO:0007275,GO:0008150,GO:0009314,GO:0009416,GO:0009628,GO:0009648,GO:0009791,GO:0009889,GO:0010099,GO:0010100,GO:0010228,GO:0010468,GO:0010556,GO:0019219,GO:0019222,GO:0022414,GO:0031323,GO:0031326,GO:0032501,GO:0032502,GO:0043226,GO:…	-	zf-B_box
MSTRG.19362.1	L	CRS1 / YhbY (CRM) domain	-	-	ko:K01148	CRS1_YhbY,EF-hand_1,EF-hand_5
MSTRG.19362.2	L	CRS1 / YhbY (CRM) domain	-	-	ko:K01148	CRS1_YhbY,EF-hand_1,EF-hand_5
MSTRG.19362.3	L	CRS1 / YhbY (CRM) domain	-	-	ko:K01148	CRS1_YhbY,EF-hand_1,EF-hand_5
MSTRG.19363.1	T	serine threonine-protein kinase GCN2	-	-	ko:K16196	HGTP_anticodon2,Pkinase,RVT_1,RWD,tRNA-synt_His
MSTRG.19363.1	T	EF-hand domain	-	GO:0003674,GO:0005488,GO:0005509,GO:0005575,GO:0005622,GO:0005623,GO:0005737,GO:0005768,GO:0010008,GO:0012505,GO:0016020,GO:0016021,GO:0031090,GO:0031224,GO:0031300,GO:0031301,GO:0031302,GO:0031303,GO:0031410,GO:0031982,GO:0043167,GO:0043169,GO:0043226,GO:0043227,GO:0043229,GO:0044422,GO:0044424,GO:0044425,GO:0044433,GO:0044440,GO:0044444,GO:0044446,GO:0044464,GO:0046872,GO:0097708,GO:0098588,GO:…	ko:K13448	EF-hand_1,EF-hand_5
MSTRG.19363.15	T	serine threonine-protein kinase GCN2	-	-	ko:K16196	HGTP_anticodon2,Pkinase,RVT_1,RWD,tRNA-synt_His
MSTRG.19363.35	T	serine threonine-protein kinase GCN2	-	-	ko:K16196	HGTP_anticodon2,Pkinase,RVT_1,RWD,tRNA-synt_His
MSTRG.19370.1	K	DNA-dependent RNA polymerase catalyzes the transcription of DNA into RNA using the four ribonucleoside triphosphates as substrates	-	-	ko:K03018	RNA_pol_Rpb1_1,RNA_pol_Rpb1_2,RNA_pol_Rpb1_3,RNA_pol_Rpb1_4,RNA_pol_Rpb1_5
MSTRG.19387.1	E	POT family	-	-	ko:K14638	PTR2
MSTRG.19394.5	T	Protein kinase domain	-	-	ko:K13436	Pkinase_Tyr
MSTRG.19398.1	H	Catalyzes the 6-electron oxidation of protoporphyrinogen-IX to form protoporphyrin-IX	-	GO:0000003,GO:0003006,GO:0003674,GO:0003824,GO:0004729,GO:0005575,GO:0005622,GO:0005623,GO:0005737,GO:0005739,GO:0005740,GO:0005743,GO:0006725,GO:0006778,GO:0006779,GO:0006783,GO:0006807,GO:0007275,GO:0008150,GO:0008152,GO:0009058,GO:0009507,GO:0009526,GO:0009528,GO:0009536,GO:0009706,GO:0009790,GO:0009791,GO:0009793,GO:0009941,GO:0009987,GO:0010154,GO:0015994,GO:0015995,GO:0016020,GO:0016491,GO:…	ko:K00231	Amino_oxidase
MSTRG.19398.2	H	Catalyzes the 6-electron oxidation of protoporphyrinogen-IX to form protoporphyrin-IX	-	GO:0000003,GO:0003006,GO:0003674,GO:0003824,GO:0004729,GO:0005575,GO:0005622,GO:0005623,GO:0005737,GO:0005739,GO:0005740,GO:0005743,GO:0006725,GO:0006778,GO:0006779,GO:0006783,GO:0006807,GO:0007275,GO:0008150,GO:0008152,GO:0009058,GO:0009507,GO:0009526,GO:0009528,GO:0009536,GO:0009706,GO:0009790,GO:0009791,GO:0009793,GO:0009941,GO:0009987,GO:0010154,GO:0015994,GO:0015995,GO:0016020,GO:0016491,GO:…	ko:K00231	Amino_oxidase
MSTRG.194.3	F	Cytidine and deoxycytidylate deaminase zinc-binding region	-	GO:0005575,GO:0005622,GO:0005623,GO:0005737,GO:0006139,GO:0006725,GO:0006766,GO:0006767,GO:0006771,GO:0006807,GO:0008150,GO:0008152,GO:0009058,GO:0009110,GO:0009231,GO:0009451,GO:0009507,GO:0009532,GO:0009536,GO:0009570,GO:0009987,GO:0016070,GO:0017144,GO:0018130,GO:0034641,GO:0042364,GO:0042726,GO:0042727,GO:0043170,GO:0043226,GO:0043227,GO:0043229,GO:0043231,GO:0043412,GO:0044237,GO:0044238,GO:…	ko:K11752	RibD_C,dCMP_cyt_deam_1
MSTRG.19429.1	L	Pfam:UBN2_3	-	-	-	RVT_2,Retrotran_gag_2,gag_pre-integrs
MSTRG.19429.2	L	Pfam:UBN2_3	-	-	-	RVT_2,Retrotran_gag_2,gag_pre-integrs
MSTRG.19441.1	T	Inactive receptor kinase	-	GO:0002831,GO:0002832,GO:0005575,GO:0005622,GO:0005623,GO:0005634,GO:0005737,GO:0005886,GO:0008150,GO:0009507,GO:0009536,GO:0016020,GO:0031347,GO:0031348,GO:0032101,GO:0032102,GO:0043226,GO:0043227,GO:0043229,GO:0043231,GO:0043900,GO:0043901,GO:0044424,GO:0044444,GO:0044464,GO:0048519,GO:0048583,GO:0048585,GO:0050789,GO:0065007,GO:0071944,GO:0080134,GO:1900150,GO:1900424,GO:1900425	-	LRRNT_2,LRR_1,LRR_6,LRR_8,Pkinase,Pkinase_Tyr
MSTRG.19447.2	H	Belongs to the malate synthase family	MS	GO:0003674,GO:0003824,GO:0004474,GO:0005575,GO:0005622,GO:0005623,GO:0005737,GO:0005777,GO:0005975,GO:0006081,GO:0006082,GO:0006097,GO:0008150,GO:0008152,GO:0009514,GO:0009987,GO:0016740,GO:0016746,GO:0019752,GO:0032787,GO:0042579,GO:0043226,GO:0043227,GO:0043229,GO:0043231,GO:0043436,GO:0044237,GO:0044238,GO:0044262,GO:0044281,GO:0044424,GO:0044444,GO:0044464,GO:0046487,GO:0046912,GO:0071704	ko:K01638	Malate_synthase
MSTRG.19447.3	H	Belongs to the malate synthase family	MS	GO:0003674,GO:0003824,GO:0004474,GO:0005575,GO:0005622,GO:0005623,GO:0005737,GO:0005777,GO:0005975,GO:0006081,GO:0006082,GO:0006097,GO:0008150,GO:0008152,GO:0009514,GO:0009987,GO:0016740,GO:0016746,GO:0019752,GO:0032787,GO:0042579,GO:0043226,GO:0043227,GO:0043229,GO:0043231,GO:0043436,GO:0044237,GO:0044238,GO:0044262,GO:0044281,GO:0044424,GO:0044444,GO:0044464,GO:0046487,GO:0046912,GO:0071704	ko:K01638	Malate_synthase
MSTRG.19462.1	S	Kelch motif	-	-	-	DUF4110,Kelch_3,Kelch_4,Kelch_5
MSTRG.19497.5	S	Plant specific eukaryotic initiation factor 4B	-	GO:0003674,GO:0003676,GO:0003723,GO:0003729,GO:0003743,GO:0005488,GO:0005515,GO:0005575,GO:0005618,GO:0005623,GO:0005911,GO:0006412,GO:0006413,GO:0006518,GO:0006807,GO:0008135,GO:0008150,GO:0008152,GO:0009058,GO:0009059,GO:0009505,GO:0009506,GO:0009987,GO:0010467,GO:0019538,GO:0030054,GO:0030312,GO:0034641,GO:0034645,GO:0042802,GO:0042803,GO:0043043,GO:0043170,GO:0043603,GO:0043604,GO:0044237,GO:…	-	eIF-4B
MSTRG.195.1	G	Glycosyl hydrolases family 16	-	GO:0003674,GO:0003824,GO:0008150,GO:0009888,GO:0010087,GO:0016740,GO:0016757,GO:0016758,GO:0016762,GO:0032502,GO:0046527,GO:0048856	-	Glyco_hydro_16
MSTRG.1951.1	U	regulation of parkin-mediated stimulation of mitophagy in response to mitochondrial depolarization	-	-	ko:K19525	C2,Chorein_N,Pex24p,SHR-BD,VPS13,VPS13_C,VPS13_mid_rpt,Vps62
MSTRG.19525.1	S	Protein FAR1-RELATED SEQUENCE	-	-	-	FAR1,MULE,SWIM
MSTRG.19525.3	S	Protein FAR1-RELATED SEQUENCE	-	-	-	FAR1,MULE,SWIM
MSTRG.19539.2	S	Ydr279p protein family (RNase H2 complex component)	-	-	ko:K10744	RNase_H2-Ydr279
MSTRG.19542.4	Q	Copper amine oxidase, enzyme domain	-	-	ko:K00276	Cu_amine_oxid,Cu_amine_oxidN2,Cu_amine_oxidN3
MSTRG.19548.2	Q	Belongs to the iron ascorbate-dependent oxidoreductase family	-	GO:0001101,GO:0003674,GO:0003824,GO:0006082,GO:0006629,GO:0006720,GO:0006721,GO:0007154,GO:0007165,GO:0008150,GO:0008152,GO:0008299,GO:0008610,GO:0009056,GO:0009058,GO:0009314,GO:0009416,GO:0009628,GO:0009685,GO:0009686,GO:0009719,GO:0009725,GO:0009739,GO:0009740,GO:0009755,GO:0009850,GO:0009852,GO:0009987,GO:0010033,GO:0010476,GO:0010817,GO:0016053,GO:0016101,GO:0016102,GO:0016114,GO:0016491,GO:…	-	2OG-FeII_Oxy,DIOX_N
MSTRG.1955.1	TZ	Protein DA1	-	GO:0003674,GO:0005488,GO:0005515,GO:0007275,GO:0008150,GO:0009888,GO:0010087,GO:0010088,GO:0022622,GO:0032182,GO:0032501,GO:0032502,GO:0043130,GO:0048364,GO:0048731,GO:0048856,GO:0099402	-	DA1-like,LIM
MSTRG.1955.6	TZ	Protein DA1	-	GO:0003674,GO:0005488,GO:0005515,GO:0007275,GO:0008150,GO:0009888,GO:0010087,GO:0010088,GO:0022622,GO:0032182,GO:0032501,GO:0032502,GO:0043130,GO:0048364,GO:0048731,GO:0048856,GO:0099402	-	DA1-like,LIM
MSTRG.19576.20	A	RNA binding (RRM RBD RNP motifs) family protein	-	GO:0000165,GO:0002237,GO:0003674,GO:0003676,GO:0003723,GO:0003727,GO:0005488,GO:0005515,GO:0005575,GO:0005622,GO:0005623,GO:0005634,GO:0005654,GO:0005737,GO:0006464,GO:0006468,GO:0006793,GO:0006796,GO:0006807,GO:0007154,GO:0007165,GO:0008143,GO:0008150,GO:0008152,GO:0009605,GO:0009607,GO:0009617,GO:0009892,GO:0009894,GO:0009987,GO:0010033,GO:0010468,GO:0010605,GO:0010608,GO:0010629,GO:0016234,GO:…	-	PWI,RRM_1
MSTRG.19576.24	A	RNA binding (RRM RBD RNP motifs) family protein	-	GO:0000165,GO:0002237,GO:0003674,GO:0003676,GO:0003723,GO:0003727,GO:0005488,GO:0005515,GO:0005575,GO:0005622,GO:0005623,GO:0005634,GO:0005654,GO:0005737,GO:0006464,GO:0006468,GO:0006793,GO:0006796,GO:0006807,GO:0007154,GO:0007165,GO:0008143,GO:0008150,GO:0008152,GO:0009605,GO:0009607,GO:0009617,GO:0009892,GO:0009894,GO:0009987,GO:0010033,GO:0010468,GO:0010605,GO:0010608,GO:0010629,GO:0016234,GO:…	-	PWI,RRM_1
MSTRG.19579.1	L	DDE superfamily endonuclease	-	-	-	DDE_Tnp_4
MSTRG.19579.2	L	DDE superfamily endonuclease	-	-	-	DDE_Tnp_4
MSTRG.1959.4	T	Protein kinase domain	-	GO:0003674,GO:0003824,GO:0004672,GO:0004674,GO:0006464,GO:0006468,GO:0006793,GO:0006796,GO:0006807,GO:0008150,GO:0008152,GO:0008219,GO:0009405,GO:0009847,GO:0009987,GO:0012501,GO:0016301,GO:0016310,GO:0016740,GO:0016772,GO:0016773,GO:0019538,GO:0032502,GO:0036211,GO:0043170,GO:0043412,GO:0044237,GO:0044238,GO:0044260,GO:0044267,GO:0044403,GO:0044409,GO:0044419,GO:0048102,GO:0051701,GO:0051704,GO:…	ko:K08269	Pkinase
MSTRG.196.4	G	Fructosamine kinase	-	GO:0003674,GO:0003824,GO:0005575,GO:0005622,GO:0005623,GO:0005737,GO:0005739,GO:0006793,GO:0006796,GO:0008150,GO:0008152,GO:0009507,GO:0009536,GO:0009987,GO:0016301,GO:0016310,GO:0016740,GO:0016772,GO:0043226,GO:0043227,GO:0043229,GO:0043231,GO:0044237,GO:0044424,GO:0044444,GO:0044464	ko:K15523	Fructosamin_kin
MSTRG.19603.1	Q	Belongs to the cytochrome P450 family	-	GO:0003674,GO:0003824,GO:0004497,GO:0005488,GO:0006629,GO:0006694,GO:0007275,GO:0008150,GO:0008152,GO:0008202,GO:0008610,GO:0009058,GO:0009314,GO:0009416,GO:0009628,GO:0009642,GO:0009646,GO:0009647,GO:0009791,GO:0010268,GO:0010817,GO:0016125,GO:0016128,GO:0016129,GO:0016131,GO:0016132,GO:0016491,GO:0020037,GO:0032501,GO:0032502,GO:0042445,GO:0042446,GO:0042592,GO:0044238,GO:0046906,GO:0048037,GO:…	ko:K12639	p450
MSTRG.19643.1	T	Protein kinase domain	-	GO:0003674,GO:0003824,GO:0004672,GO:0004674,GO:0004675,GO:0004888,GO:0005575,GO:0005623,GO:0005886,GO:0006464,GO:0006468,GO:0006793,GO:0006796,GO:0006807,GO:0007154,GO:0007165,GO:0007166,GO:0007167,GO:0007178,GO:0008150,GO:0008152,GO:0009987,GO:0016020,GO:0016301,GO:0016310,GO:0016740,GO:0016772,GO:0016773,GO:0019199,GO:0019538,GO:0023052,GO:0036211,GO:0038023,GO:0043170,GO:0043412,GO:0044237,GO:…	-	Pkinase,Pkinase_Tyr
[truncated: 7,285 more rows]

## Sheet: Supplementary Table S3
Table S3. Sequence and primer for qRT-PCR
No.	Transcript ID	Primer_F	Primer_R	Sequence
[truncated: 7 more rows]

## Sheet: Supplementary Table S4
Table S4. TFs prediction of DEMs.
TranscriptID	TF Family	Family_type	Domains
MSTRG.10436.2	TIFY	transcription factor	IPR010399
[truncated: 1,092 more rows]

## Sheet: Supplementary Table S5
Table S5. Cis-target transcripts of DELs.
[truncated: 46 more rows]

## Sheet: Supplementary Table S6
Table S6. Trans-target transcripts of DELS.
[truncated: 126 more rows]

[truncated: 6 more sheets: Supplementary Table S7, Supplementary Table S8, Supplementary Table S9, Supplementary Table S10, Supplementary Table S11, Supplementary Table S12]
